# Supplementary material for: A Holistic Investigation of Arabidopsis Proteomes Altered in Chloroplast Biogenesis and Retrograde Signalling Identifies PsbO as a Key Regulator of Chloroplast Quality Control
Source: Plant Cell Environ. 2025 May 14;48(8):6373–96. doi: 10.1111/pce.15611 (PMC12223713; doi:10.1111/pce.15611)
Supplement: Supplementary file 11 — Table S1. [file PCE-48-6373-s007.xlsx]

## Sheet: Table S1
Table S1. Proteins identified in Arabidopsis thaliana Col-0 and gun1 mutant, grown or not with lincomycin (+/-Lin). For each protein, the normalized Spectral Count (SpC) per biological replicate (rep) is shown, as well as the average SpC (Av.SpC) per condition. IF: Identification Frequency. In grey are highlighted common proteins found in all 36 replicates
Annotation					Col-0									Col-0+Lin									gun1									gun1+Lin
					Set 1			Set 2			Set 3			Set 1			Set 2			Set 3			Set 1			Set 2			Set 3			Set 1			Set 2			Set 3				Average SpC
UNIPROt ID	Gene names	Protein names (UNIPROT)	MW [kDa]	calc0 pI	rep 1	rep 2	rep 3	rep 1	rep 2	rep 3	rep 1	rep 2	rep 3	rep 1	rep 2	rep 3	rep 1	rep 2	rep 3	rep 1	rep 2	rep 3	rep 1	rep 2	rep 3	rep 1	rep 2	rep 3	rep 1	rep 2	rep 3	rep 1	rep 2	rep 3	rep 1	rep 2	rep 3	rep 1	rep 2	rep 3	IF	Col-0	Col-0+Lin	gun1	gun1+Lin
A0A1I9LNT2	SDR1	NAD(P)-binding Rossmann-fold superfamily protein	36,4	5.38	6.47544	5.75313	8.04727	5.615	10.9468	8.77164	7.67913	5.35855	4.76743	6.63663	11.8421	7.68719	9.4863	12.981	10.5721	4.30568	5.17489	6.04142	6.48158	5.43855	4.73169	6.36298	8.52942	9.41579	5.53035	3.16153	4.8662	8.00236	5.29126	8.18702	8.91109	13.0702	12.7395	3.12889	5.18301	3.93628	36	7.04605	8.30304	6.05757	7.60551
A0A1I9LPN8	ASD1	Alpha-L-arabinofuranosidase 1	77,3	5.77	3.32522	3.83542	8.04727	15.4413	24.3263	17.5433	5.58482	2.67927	4.08637	8.20846	10.6231	8.91015	10.8415	18.8815	17.6202	10.7642	14.3747	12.6321	1.5766	3.50874	6.30893	8.90817	13.6471	13.6006	5.53035	3.95192	4.17103	8.00236	5.29126	8.18702	11.4571	8.71347	12.7395	10.9511	9.79013	14.0582	36	9.42992	12.5395	6.80038	9.91001
A0A1I9LS34	RidA	Endoribonuclease L-PSP family protein	27,8	9.07	16.2761	11.5063	12.7707	15.4413	12.1632	10.0247	22.3393	18.0851	21.794	11.5268	10.6231	11.5308	10.8415	11.801	11.7468	12.3788	12.0747	16.4766	16.1164	24.9121	12.7931	11.4534	15.353	7.32339	19.3562	19.7596	20.8551	11.8296	14.4628	12.1934	12.7301	8.71347	8.49299	15.6445	15.549	14.6205	36	15.6001	12.1111	16.4358	12.6929
A0A1P8API2	SERPIN1	Serine protease inhibitor (SERPIN) family protein	45,8	5.74	3.32522	1.91771	4.89834	8.4225	7.29789	7.51855	2.09431	0.669818	2.72424	4.89015	6.61764	7.68719	13.5519	7.08057	8.22277	4.30568	2.87494	4.39376	4.90498	3.50874	4.73169	8.90817	6.82354	7.32339	3.45647	4.7423	2.78068	6.61064	10.5825	8.18702	8.91109	13.0702	6.36974	3.65037	2.87945	3.93628	36	4.31873	6.62495	5.24222	7.13304
A0A1P8ARX5	PMEPCRA	Pectinesterase (EC 3.1.1.11)	64	8.95	11.3758	15.3417	12.7707	11.23	9.73052	7.51855	4.18862	7.368	6.12955	21.3071	14.6285	16.5973	16.2622	15.3412	12.9215	7.53495	4.5999	9.33673	14.5398	8.94729	11.2159	11.4534	15.353	8.36959	6.22165	6.32307	5.56137	13.2213	13.2281	18.9869	12.7301	11.981	12.7395	8.86519	10.366	11.2465	36	9.51704	13.1699	9.7761	12.5961
A0A1P8ASL8	At1g29670	GDSL-like Lipase/Acylhydrolase superfamily protein	47,7	9.17	12.9509	15.3417	16.0945	12.6338	9.73052	12.5309	8.37723	8.70764	12.2591	14.6704	14.6285	11.5308	9.4863	16.5213	17.6202	10.226	12.6497	10.9844	14.5398	16.1402	14.3703	10.1808	11.9412	14.6468	7.60423	9.4846	11.8179	13.2213	13.2281	13.587	8.91109	5.44592	9.55462	9.38667	10.366	13.4958	36	12.0696	13.1464	12.3029	10.7996
A0A1P8ATN7	At1g50380	Prolyl oligopeptidase family protein	88,1	6.44	3.32522	3.83542	3.14893	9.82625	23.11	10.0247	6.28293	5.35855	4.08637	8.20846	5.22445	3.84359	10.8415	12.981	10.5721	6.99674	8.04982	6.59064	1.5766	10.7017	8.0614	7.63557	8.52942	13.6006	4.83906	5.53269	2.08551	5.21893	5.29126	5.39995	8.91109	26.1404	13.8011	7.82223	8.06246	8.43489	36	7.66649	8.14538	6.95139	9.89804
A0A1P8AV08	APA1	Aspartic proteinase A1	56	5.67	11.3758	3.83542	14.5201	22.46	13.3795	10.0247	28.6222	29.472	35.4152	9.78029	17.2407	16.5973	23.0382	22.4218	21.1443	33.9073	54.6238	45.036	14.5398	5.43855	11.2159	19.0889	17.0588	12.5544	24.8866	26.0827	28.502	19.8319	6.52588	21.774	19.0952	20.6945	19.1092	29.203	44.9194	38.8005	36	18.7894	27.0877	17.7075	24.4393
A0A1P8AVX3	EBS1	EMS-MUTAGENIZED BRI1 SUPPRESSOR 1	186,3	5.91	8.22555	11.5063	6.47281	2.8075	3.64895	1.25309	6.28293	3.34909	3.4053	17.9888	13.2353	11.5308	9.4863	8.26067	5.87341	5.92032	6.32486	9.88595	11.2114	14.2104	6.30893	1.2726	3.41177	4.1848	6.22165	3.16153	4.8662	11.8296	9.17151	10.9741	5.09205	5.44592	3.18487	5.21482	6.91068	7.87257	36	5.21683	9.83404	6.09436	7.29956
A0A1P8AVY3	TLL1	Triacylglycerol lipase-like 1	57,7	9.16	8.22555	13.424	9.62174	5.615	6.08158	1.25309	10.4715	8.70764	4.76743	21.3071	13.2353	17.995	10.8415	9.44076	10.5721	10.7642	9.1998	10.9844	14.5398	8.94729	8.0614	3.81779	15.353	3.1386	8.29553	12.6461	8.34205	14.613	22.3996	17.7676	6.36507	3.26755	5.30812	5.21482	9.21424	6.74791	36	7.57417	12.7045	9.23795	10.0998
A0A1P8AWX3	At1g33590	Leucine-rich repeat (LRR) family protein	55,8	8.91	19.6013	19.0028	28.8652	11.23	9.73052	12.5309	5.58482	5.35855	7.49167	16.4169	26.4706	26.9052	13.5519	16.5213	15.2709	6.99674	7.47484	6.59064	20.8462	7.19292	9.63864	10.1808	17.0588	14.6468	2.76518	3.95192	6.95171	31.6615	13.2281	29.961	12.7301	8.71347	13.8011	6.77926	6.91068	6.74791	36	13.2662	15.1332	10.3592	14.5037
A0A1P8AX55	PAG1	Proteasome endopeptidase complex (EC 3.4.25.1)	39,3	8.98	3.32522	5.75313	6.47281	5.615	9.73052	8.77164	3.49051	2.67927	3.4053	16.4169	8.01083	7.68719	9.4863	11.801	8.22277	10.226	8.62481	9.33673	6.48158	8.94729	6.30893	8.90817	8.52942	8.36959	2.07388	6.32307	4.17103	10.6118	15.8738	10.9741	11.4571	9.80265	10.6162	7.82223	8.06246	8.99722	36	5.47149	9.97917	6.67922	10.4686
A0A1P8AY36	At2g34480	Ribosomal protein L18ae/LX family protein	25,7	10.55	16.2761	11.5063	16.0945	11.23	14.5958	18.7964	14.6602	13.3964	22.475	14.6704	11.8421	12.7537	13.5519	17.7014	18.7949	12.3788	17.2496	18.1242	17.693	14.2104	15.9476	12.726	18.7647	13.6006	12.4433	18.1788	20.8551	10.6118	30.3365	13.587	11.4571	14.1594	13.8011	16.6874	12.6696	20.8061	36	15.4478	15.2297	16.0466	16.0129
A0A1P8AZN3	At2g32520	Alpha/beta-Hydrolases superfamily protein	34,7	6.81	6.47544	5.75313	4.89834	12.6338	7.29789	10.0247	4.18862	2.67927	2.04318	6.63663	5.22445	8.91015	10.8415	12.981	10.5721	4.8439	5.17489	5.4922	4.90498	3.50874	4.73169	7.63557	6.82354	8.36959	2.07388	3.95192	1.39034	5.21893	2.64563	6.79349	10.1841	7.62429	6.36974	4.69334	2.30356	4.49861	36	6.2216	7.85299	4.82114	5.59241
A0A1P8B2S3	UGT74D1	UDP-glucosyl transferase 74D1	54,9	5.48	3.32522	3.83542	3.14893	12.6338	9.73052	12.5309	1.39621	3.34909	3.4053	4.89015	5.22445	5.06656	4.06556	8.26067	9.39746	3.76747	3.44992	4.94298	4.90498	5.43855	8.0614	10.1808	5.11765	12.5544	1.38259	1.58077	3.47585	5.21893	2.64563	4.00642	14.0031	16.3378	15.9244	6.77926	5.7589	6.74791	36	5.92838	5.45169	5.85522	8.60248
A0A1P8B564	CAT2	Catalase (EC 1.11.1.6)	56.9	7.12	42.3529	49.6862	49.8581	35.0938	32.8405	31.3273	43.2824	46.2175	45.6311	29.5155	35.7004	41.0566	42.0108	38.9431	28.1924	40.3658	51.1739	49.979	46.5973	51.7539	35.0496	31.8149	52.8824	28.2474	39.4038	58.4884	47.2716	37.0544	42.33	32.7481	34.3714	41.389	42.465	49.5408	49.5265	61.2935	36	41.81	39.6597	43.501	43.4132
A0A1P8B667	APP1	Aminopeptidase P1	72,8	5.4	6.47544	3.83542	8.04727	15.4413	19.461	12.5309	4.88672	3.34909	8.85379	4.89015	2.61223	7.68719	13.5519	16.5213	12.9215	8.07316	8.04982	9.33673	4.90498	1.75437	4.73169	16.5437	11.9412	11.5082	4.14776	5.53269	4.8662	9.22011	6.52588	5.39995	14.0031	22.8729	19.1092	8.86519	7.48657	5.06093	36	9.209	9.29377	7.32565	10.9493
A0A1P8B7W8	emb1027	Arginyl-tRNA synthetase, class Ic	73,3	7.36	14.701	15.3417	17.669	18.2488	12.1632	15.0371	8.37723	10.0473	13.6212	14.6704	13.2353	17.995	17.6174	15.3412	14.0962	14.5317	13.2247	12.6321	16.1164	5.43855	17.5248	19.0889	13.6471	15.693	8.98682	7.11345	8.34205	18.4402	17.1084	16.374	17.8222	17.4269	16.986	16.6874	9.79013	11.8088	36	13.9118	14.816	12.439	15.8271
A0A1P8B7W9	CAP1	Adenylyl cyclase-associated protein	58,4	8.35	3.32522	3.83542	6.47281	14.0375	6.08158	8.77164	3.49051	6.02837	3.4053	4.89015	9.22986	7.68719	14.907	10.6209	15.2709	3.22926	4.02491	4.39376	8.05818	5.43855	11.2159	15.2711	5.11765	10.462	4.83906	7.11345	4.8662	10.6118	9.17151	8.18702	12.7301	9.80265	11.6779	5.7363	5.18301	6.18559	36	6.16093	8.25043	8.04245	8.80954
A0A1P8B8R9	At4g16660	Heat shock protein 70 (Hsp 70) family protein	99,6	6.24	4.90033	5.75313	6.47281	7.01875	14.5958	6.26546	6.98103	7.368	6.12955	9.78029	8.01083	5.06656	13.5519	22.4218	11.7468	9.14958	6.89985	8.23829	4.90498	10.7017	8.0614	10.1808	10.2353	7.32339	6.91294	7.11345	5.56137	9.22011	3.88025	12.1934	10.1841	19.6053	7.43137	5.7363	7.48657	6.74791	36	7.27609	10.5407	7.88836	9.16504
A0A1P8BA53	At5g26280	TRAF-like family protein	41,6	8.7	24.5017	19.0028	22.5674	7.01875	13.3795	18.7964	16.7545	20.0946	23.8371	22.8789	26.4706	29.5258	27.1037	34.2228	36.4151	33.9073	35.6492	30.7563	27.3277	17.8946	17.5248	12.726	23.8824	10.462	16.5911	26.0827	29.8923	23.8331	34.3932	29.961	21.6412	14.1594	26.5406	31.2889	23.6115	46.1107	36	18.4392	30.77	20.2648	27.9488
A0A1P8BAU5	RSW3	Glycosyl hydrolases family 31 protein	107,3	6.3	6.47544	5.75313	4.89834	9.82625	9.73052	7.51855	3.49051	4.68873	6.12955	8.20846	8.01083	6.46423	4.06556	9.44076	5.87341	5.38211	4.02491	8.23829	4.90498	5.43855	3.15446	6.36298	1.70588	5.231	5.53035	5.53269	3.47585	6.61064	14.4628	10.9741	2.54603	8.71347	6.36974	4.69334	4.60712	5.62326	36	6.50123	6.63428	4.59297	7.17783
A0A1P8BB34	At5g36230	ARM repeat superfamily protein	48,8	5.88	6.47544	13.424	11.1962	5.615	2.43263	3.75928	8.37723	8.70764	10.897	13.0986	10.6231	10.3078	6.77593	3.54029	1.17468	9.68779	10.3498	12.6321	9.63478	8.94729	11.2159	7.63557	3.41177	6.27719	11.0607	10.275	9.73239	9.22011	6.52588	10.9741	8.91109	3.26755	5.30812	9.90815	12.6696	14.6205	36	7.87604	8.68778	8.68784	9.04501
A0A1P8BF32	BIP2	Heat shock protein 70 (Hsp 70) family protein	74,3	5.19	66.8545	66.7712	62.6288	49.1313	65.681	48.8706	41.8862	42.1986	56.5281	75.2733	66.1764	70.4076	58.273	66.0853	58.7341	45.2097	54.0488	47.7821	64.2903	76.8414	81.315	50.9038	66.5295	47.079	36.6386	49.7942	52.833	64.8887	111.116	68.1091	56.0126	62.0835	45.6498	37.0252	58.7408	51.1717	36	55.6167	60.2212	58.4694	61.6442
A0A1P8BGP6	MVA3.170	Peroxidase (EC 1.11.1.7)	40,6	9.47	4.90033	15.3417	8.04727	2.8075	2.43263	1.25309	3.49051	2.00946	3.4053	11.5268	9.22986	10.3078	4.06556	3.54029	3.52405	6.45853	5.74987	5.4922	8.05818	16.1402	8.0614	1.2726	8.52942	2.0924	5.53035	7.11345	6.25654	8.00236	18.5194	9.58056	5.09205	2.17837	3.18487	5.7363	6.33479	7.31024	36	4.8542	6.65499	7.00606	7.32655
A0A1R7T3A4	OOP	Zincin-like metalloproteases family protein	90,3	6.52	24.5017	28.5913	30.4397	32.2863	40.1384	41.352	17.4526	18.0851	20.4318	17.9888	23.8583	25.6822	35.2348	31.8626	31.7164	15.6081	24.1495	20.3211	25.7511	14.2104	11.2159	34.3601	30.7059	29.2936	22.1214	18.1788	19.4648	23.8331	19.754	20.3805	29.2793	32.6755	33.972	17.2089	14.3973	20.2437	36	28.1421	25.158	22.8113	23.5271
A0A2H1ZE23	ALDH11A3	Aldehyde dehydrogenase 11A3	57,7	7.23	26.0768	24.7559	19.2435	23.8638	29.1916	30.0742	9.77344	8.03782	14.3023	21.3071	21.2461	19.218	20.3278	23.6019	23.4936	15.0699	19.5496	19.7719	20.8462	19.649	19.102	21.6341	27.2941	19.8778	13.8259	9.4846	19.4648	19.8319	17.1084	20.3805	19.0952	20.6945	23.3557	14.08	17.2767	20.8061	36	20.591	20.3984	19.0198	19.181
A0A2H1ZEA9	At1g11860	Aminomethyltransferase (EC 2.1.2.10) (Glycine cleavage system T protein)	46,3	8.75	22.7515	26.6736	22.5674	30.8825	29.1916	31.3273	31.4146	22.104	27.2424	17.9888	17.2407	14.1514	16.2622	18.8815	23.4936	12.3788	10.9248	10.9844	24.1745	23.1577	15.9476	33.0875	39.2353	30.3398	26.2692	26.873	32.673	15.8307	9.17151	17.7676	28.0063	27.2296	28.6639	17.2089	16.7008	20.8061	36	27.1283	15.8118	27.9731	20.1539
A1L4Y4	At5g61510	At5g61510 (GroES-like zinc-binding alcohol dehydrogenase family protein)	44	8.4	4.90033	1.91771	4.89834	7.01875	9.73052	10.0247	1.39621	4.01891	2.04318	1.57183	8.01083	3.84359	9.4863	8.26067	9.39746	4.30568	4.02491	3.29532	1.5766	1.75437	1.57723	5.09038	11.9412	9.41579	1.38259	3.16153	1.39034	8.00236	3.88025	6.79349	8.91109	10.8918	8.49299	4.17185	3.45534	2.81163	36	5.10541	5.79962	4.14334	6.37898
A7WM73	HEXO1	Beta-hexosaminidase 1 (EC 3.2.1.52) (Beta-GlcNAcase 1) (Beta-N-acetylhexosaminidase 1) (Beta-hexosaminidase 2) (AtHEX2) (N-acetyl-beta-glucosaminidase 1)	61,2	6.27	1.57511	3.83542	1.57447	5.615	8.51421	6.26546	2.79241	4.01891	3.4053	4.89015	5.22445	3.84359	4.06556	5.90048	7.04809	3.76747	5.74987	6.59064	1.5766	1.75437	1.57723	6.36298	5.11765	6.27719	2.76518	4.7423	2.78068	5.21893	2.64563	4.00642	6.36507	5.44592	6.36974	3.65037	5.18301	5.62326	36	4.17737	5.23114	3.66158	4.94537
A8MRC4	eEF-1Bb1	Translation elongation factor EF1B/ribosomal protein S6 family protein	28,8	4.74	16.2761	19.0028	20.8179	19.6525	17.0284	20.0495	16.0564	18.0851	24.5182	13.0986	14.6285	15.3744	18.9726	15.3412	16.4455	23.6813	17.8246	24.7149	14.5398	19.649	24.009	17.8163	15.353	13.6006	20.7388	18.1788	22.2455	14.613	27.6909	13.587	20.3682	15.2486	21.2325	26.0741	18.4285	24.7423	36	19.0541	17.7868	18.459	20.2206
A8MS55	NTF2B	Nuclear transport factor 2B	15	6.35	6.47544	3.83542	6.47281	2.8075	4.86526	6.26546	2.09431	3.34909	6.81061	4.89015	4.00541	3.84359	4.06556	5.90048	5.87341	5.38211	7.47484	3.29532	11.2114	1.75437	1.57723	3.81779	3.41177	5.231	3.45647	3.95192	5.56137	6.61064	1.23463	6.79349	5.09205	6.5351	5.30812	6.25778	5.7589	4.49861	36	4.7751	4.9701	4.44148	5.34326
B3H746	ROF1	Peptidylprolyl isomerase (EC 5.2.1.8)	62,9	5.58	8.22555	11.5063	11.1962	21.0563	23.11	15.0371	2.79241	9.37746	6.81061	13.0986	13.2353	10.3078	27.1037	24.782	21.1443	8.61137	8.62481	4.94298	8.05818	17.8946	14.3703	20.3615	13.6471	19.8778	4.83906	4.7423	5.56137	13.2213	18.5194	10.9741	28.0063	28.3188	29.7255	11.9941	12.0937	10.6842	36	12.1235	14.6501	12.1502	18.1708
B3LFA4	At5g38830	Cysteine--tRNA ligase 2, cytoplasmic (EC 6.1.1.16) (Cysteinyl-tRNA synthetase) (CysRS)	57,8	6.33	3.32522	1.91771	1.57447	7.01875	12.1632	7.51855	2.79241	3.34909	3.4053	6.63663	5.22445	7.68719	12.1967	9.44076	14.0962	2.69105	2.29995	2.7461	3.1532	3.50874	4.73169	7.63557	8.52942	8.36959	4.14776	3.95192	2.08551	5.21893	7.93688	9.58056	11.4571	16.3378	14.8627	4.69334	2.87945	2.81163	36	4.78496	7.00211	5.12371	8.41982
B9DFR6	OASC	Cysteine synthase (EC 2.5.1.47)	46,1	8.37	9.80066	7.67085	8.04727	8.4225	21.8937	7.51855	9.07534	4.01891	8.17273	11.5268	10.6231	8.91015	13.5519	16.5213	18.7949	7.53495	8.04982	8.23829	9.63478	5.43855	6.30893	8.90817	10.2353	12.5544	8.29553	8.69422	9.73239	8.00236	7.93688	9.58056	14.0031	14.1594	13.8011	6.25778	4.60712	10.6842	36	9.40228	11.5279	8.86692	9.8925
B9DG21	ASP5	Aspartate aminotransferase (EC 2.6.1.1)	50,9	7.53	29.402	26.6736	19.2435	30.8825	36.4895	36.3397	24.4336	16.7455	26.5614	29.5155	22.4651	23.0616	29.8141	36.583	35.2405	32.2926	27.5994	30.7563	24.1745	30.3506	20.6793	35.6327	40.9412	31.386	21.4301	23.7115	27.8068	25.0509	26.4563	24.5611	21.6412	25.0512	24.4174	19.2948	27.6427	23.0554	36	27.419	29.7031	28.457	24.1301
B9DGD6	ACS	Acetyl-coenzyme A synthetase, chloroplastic/glyoxysomal (EC 6.2.1.1) (Acetate--CoA ligase) (Acetyl-CoA synthetase)	81,8	6.09	8.22555	3.83542	9.62174	15.4413	12.1632	13.784	3.49051	7.368	6.12955	9.78029	6.61764	8.91015	16.2622	14.1611	16.4455	8.61137	7.47484	7.68907	9.63478	3.50874	3.15446	12.726	11.9412	18.8316	6.91294	11.8558	6.25654	11.8296	5.29126	8.18702	20.3682	16.3378	14.8627	7.82223	7.48657	7.31024	36	8.89547	10.6614	9.42466	11.0551
C0Z361	CPN60B3	Chaperonin 60 subunit beta 3, chloroplastic (CPN-60 beta 3)	63,3	5.87	35.8774	38.1799	35.338	40.7088	29.1916	36.3397	64.9236	93.1048	38.1394	39.2958	31.695	33.3694	43.3659	42.4834	46.9873	34.4455	35.0742	35.6993	38.5391	57.1925	76.5833	34.3601	42.6471	30.3398	73.9684	52.9557	31.2827	27.8343	52.9126	27.1739	30.5523	33.7647	36.0952	28.16	29.3704	26.4293	36	45.7559	38.0462	48.6521	32.477
F4HP14	PBE1	20S proteasome beta subunit E1	32,3	6.74	1.57511	1.91771	3.14893	9.82625	12.1632	10.0247	2.79241	2.67927	2.72424	6.63663	8.01083	7.68719	12.1967	15.3412	17.6202	5.92032	6.32486	7.68907	8.05818	8.94729	12.7931	11.4534	13.6471	9.41579	1.38259	0.790384	3.47585	9.22011	11.8171	8.18702	16.5492	11.981	12.7395	4.69334	5.18301	6.74791	36	5.20576	9.71412	7.77374	9.6798
F4HRK0	GLY3	Glyoxalase II 3	32,3	7.01	3.32522	1.91771	3.14893	2.8075	13.3795	7.51855	6.28293	6.69818	7.49167	1.57183	5.22445	3.84359	6.77593	7.08057	7.04809	8.07316	10.9248	7.68907	4.90498	7.19292	4.73169	3.81779	6.82354	8.36959	4.83906	6.32307	2.78068	4.00118	5.29126	5.39995	5.09205	5.44592	7.43137	7.82223	13.2455	9.55954	36	5.84113	6.47016	5.53148	7.03211
F4HS68	EMB2753	Tetratricopeptide repeat (TPR)-containing protein	103,9	7.78	24.5017	19.0028	12.7707	7.01875	7.29789	3.75928	11.8677	8.03782	9.53485	32.8338	33.0882	29.5258	24.3933	12.981	8.22277	19.3756	13.2247	18.1242	22.4228	12.456	17.5248	12.726	3.41177	13.6006	10.3694	11.0654	14.5986	29.052	18.5194	32.7481	12.7301	19.6053	6.36974	16.6874	19.0044	16.3075	36	11.5324	21.3077	13.1306	19.0027
F4HSX1	APT1	Adenine phosphoribosyl transferase 1	31	7.96	8.22555	9.58856	8.04727	5.615	4.86526	3.75928	26.5279	1.33964	8.85379	3.31831	8.01083	8.91015	6.77593	9.44076	9.39746	27.4487	15.5247	10.9844	6.48158	8.94729	4.73169	7.63557	8.52942	7.32339	17.2823	9.4846	6.95171	6.61064	2.64563	6.79349	14.0031	11.981	11.6779	10.4296	14.3973	14.0582	36	8.53581	11.0901	8.5964	10.2885
F4HYF3	DCD	Bifunctional D-cysteine desulfhydrase/1-aminocyclopropane-1-carboxylate deaminase, mitochondrial (EC 3.5.99.7) (EC 4.4.1.15) (1-aminocyclopropane-1-carboxylic acid deaminase 1) (AtACD1) (AtD-CDes1) (D-CDes1) (D-CDES)	43,9	7.36	3.32522	3.83542	4.89834	5.615	6.08158	7.51855	2.09431	2.67927	2.72424	6.63663	10.6231	8.91015	9.4863	3.54029	3.52405	2.69105	2.87494	2.7461	6.48158	3.50874	6.30893	5.09038	1.70588	5.231	2.07388	3.16153	3.47585	8.00236	13.2281	8.18702	5.09205	7.62429	5.30812	2.08593	1.72767	2.2493	36	4.30799	5.67028	4.11531	5.94499
F4I116	At1g09620	Leucine--tRNA ligase, cytoplasmic (EC 6.1.1.4) (Leucyl-tRNA synthetase) (LeuRS)	123,4	6.02	29.402	28.5913	22.5674	30.8825	10.9468	45.1113	9.77344	8.03782	16.3455	21.3071	29.0828	26.9052	31.1693	30.6825	36.4151	15.0699	22.9995	20.3211	19.2696	16.1402	17.5248	27.9971	11.9412	32.4322	13.8259	11.8558	12.5131	30.4437	15.8738	29.961	33.0983	43.5674	37.1568	18.7733	20.1562	23.6177	36	22.4065	25.9947	18.1666	28.072
F4I3R0	At1g63770	Peptidase M1 family protein	110,7	6.48	35.8774	55.4393	33.7636	35.0938	49.8689	51.3768	27.226	24.7833	28.6046	31.0874	37.0936	34.5923	44.7211	51.9242	48.162	37.6747	37.9492	39.5438	36.9625	26.8419	12.7931	41.9956	56.2942	52.31	24.8866	30.0346	25.0262	42.2733	22.3996	46.3351	45.8285	69.7078	55.2045	36.5037	32.8257	41.0498	36	38.0037	40.3054	34.1272	43.5698
F4I403	OPR1	12-oxophytodienoate reductase 1	44	7.5	12.9509	9.58856	11.1962	8.4225	27.9753	13.784	14.6602	10.0473	11.578	14.6704	10.6231	10.3078	6.77593	17.7014	18.7949	11.3024	10.3498	10.9844	8.05818	7.19292	4.73169	13.9985	20.4706	19.8778	6.91294	9.4846	7.64688	17.2225	5.29126	12.1934	12.7301	19.6053	19.1092	6.25778	10.9419	8.43489	36	13.3559	12.39	10.9305	12.4207
F4I5V8	ACLA-1	ATP-citrate lyase A-1	49	5.59	9.80066	9.58856	14.5201	15.4413	13.3795	10.0247	11.8677	12.0567	12.9402	6.63663	10.6231	14.1514	16.2622	15.3412	16.4455	11.3024	16.0996	13.1813	14.5398	8.94729	4.73169	11.4534	15.353	13.6006	12.4433	13.4365	13.9034	10.6118	6.52588	10.9741	15.2762	10.8918	14.8627	10.9511	12.6696	17.4321	36	12.1799	13.3382	12.0454	12.2439
F4I6W4	PGM2	Phosphoglucomutase/phosphomannomutase family protein	72,5	7.12	26.0768	26.6736	25.7163	39.305	41.3547	36.3397	25.8298	24.1135	29.2856	24.6254	21.2461	23.0616	29.8141	33.0427	34.0658	19.3756	27.5994	25.8133	27.3277	21.4033	17.5248	34.3601	34.1177	28.2474	23.504	28.4538	31.9779	21.2236	21.165	24.5611	35.6444	38.1214	40.3417	25.0311	27.6427	29.8033	36	30.5217	26.516	27.4352	29.2816
F4I7I0	ALAAT1	Alanine aminotransferase 1, mitochondrial (AtAlaAT1) (AtAlaATc) (EC 2.6.1.2) (Alanine-2-oxoglutarate aminotransferase 4) (EC 2.6.1.-)	59,8	6.43	12.9509	19.0028	12.7707	16.845	23.11	20.0495	11.8677	6.02837	7.49167	22.8789	17.2407	14.1514	23.0382	22.4218	22.319	8.61137	7.47484	8.78751	17.693	37.5435	27.1634	16.5437	23.8824	14.6468	6.91294	7.90384	4.8662	15.8307	25.0453	17.7676	20.3682	22.8729	18.0476	9.38667	10.9419	8.99722	36	14.4574	16.3249	17.4618	16.5842
F4I907	GLYR2	Glyoxylate/succinic semialdehyde reductase 2, chloroplastic (AtGLYR2) (AtGR2) (SSA reductase 2) (EC 1.1.1.79) (EC 1.1.1.n11)	37,8	8.44	9.80066	7.67085	9.62174	7.01875	7.29789	10.0247	5.58482	4.68873	4.76743	3.31831	2.61223	3.84359	4.06556	5.90048	5.87341	4.30568	4.02491	6.59064	12.788	1.75437	4.73169	5.09038	8.52942	7.32339	4.83906	7.11345	4.17103	2.60946	2.64563	2.78707	3.81904	3.26755	6.36974	3.65037	4.60712	3.93628	36	7.38618	4.50387	6.26009	3.74359
F4IAG5	CLPP6	ATP-dependent Clp protease proteolytic subunit	31,3	9.28	11.3758	7.67085	8.04727	8.4225	7.29789	10.0247	2.09431	4.01891	4.76743	4.89015	4.00541	6.46423	2.71037	7.08057	5.87341	3.76747	4.5999	4.39376	8.05818	7.19292	4.73169	7.63557	15.353	11.5082	3.45647	2.37115	4.17103	4.00118	1.23463	6.79349	1.27301	3.26755	5.30812	3.65037	3.45534	2.81163	36	7.07996	4.86503	7.16424	3.53281
F4IAP5	At1g18270	Ketose-bisphosphate aldolase class-II family protein	149,3	5.95	4.90033	1.91771	6.47281	19.6525	8.51421	10.0247	11.8677	15.4058	10.897	8.20846	10.6231	8.91015	16.2622	25.9621	18.7949	19.3756	21.2745	20.8703	6.48158	3.50874	1.57723	12.726	10.2353	14.6468	10.3694	15.0173	7.64688	8.00236	7.93688	10.9741	14.0031	15.2486	15.9244	17.7304	20.732	19.1191	36	9.96143	16.6979	9.13435	14.4079
F4IC59	At1g12230	Aldolase superfamily protein	46,5	7.78	8.22555	9.58856	9.62174	11.23	10.9468	12.5309	6.28293	12.0567	7.49167	6.63663	8.01083	7.68719	6.77593	7.08057	8.22277	9.14958	8.04982	8.78751	11.2114	14.2104	6.30893	15.2711	6.82354	8.36959	10.3694	7.11345	9.73239	4.00118	14.4628	5.39995	8.91109	4.35674	7.43137	6.25778	5.7589	7.31024	36	9.77499	7.82231	9.93447	7.09889
F4IP55	GRF9	General regulatory factor 9	30,9	5.03	12.9509	19.0028	11.1962	19.6525	9.73052	13.784	10.4715	11.3869	17.0265	14.6704	8.01083	21.8386	9.4863	17.7014	14.0962	6.99674	18.9746	18.1242	14.5398	12.456	14.3703	16.5437	20.4706	16.7392	8.29553	12.6461	10.4276	13.2213	14.4628	16.374	15.2762	14.1594	18.0476	9.90815	25.9151	23.0554	36	13.9113	14.4333	14.0543	16.7133
F4ISU2	At2g32240	Early endosome antigen	148,5	4.75	32.5522	30.509	28.8652	22.46	17.0284	26.3149	29.3203	23.4436	18.3886	37.724	35.7004	35.8153	37.9452	23.6019	36.4151	24.2195	21.2745	21.4196	30.4809	41.0523	36.6268	24.1793	11.9412	16.7392	25.5779	21.3404	20.16	37.0544	37.0388	35.361	47.1015	28.3188	26.5406	22.9452	27.6427	23.6177	36	25.4314	30.4573	25.3442	31.7356
F4IT48	At2g44120	Ribosomal protein L30/L7 family protein	28,5	9.88	26.0768	26.6736	25.7163	26.6713	23.11	22.5557	27.9241	31.4815	27.2424	26.1972	27.8637	21.8386	14.907	18.8815	21.1443	22.0666	18.3996	17.575	25.7511	19.649	19.102	25.4519	25.5883	24.0626	27.6518	30.0346	24.331	27.8343	29.1019	25.7804	21.6412	22.8729	19.1092	16.6874	24.7633	23.0554	36	26.3835	20.986	24.6247	23.4273
F4IW47	TKL-2	Transketolase-2, chloroplastic (TK) (EC 2.2.1.1)	79,9	6.58	11.3758	19.0028	11.1962	33.69	30.4079	38.8458	18.8488	26.7927	22.475	17.9888	21.2461	16.5973	27.1037	28.3223	31.7164	19.3756	11.4997	17.0258	9.63478	32.105	25.5862	29.2697	30.7059	29.2936	20.0475	25.2923	20.16	22.4414	22.3996	23.1675	8.91109	9.80265	14.8627	10.9511	8.06246	8.99722	36	23.6261	21.2084	24.6772	14.3995
F4IWV2	At3g55410	2-oxoglutarate dehydrogenase, E1 component	115,1	6.93	16.2761	19.0028	11.1962	32.2863	41.3547	26.3149	10.4715	12.7265	12.2591	21.3071	27.8637	26.9052	37.9452	37.763	27.0177	13.4553	16.6746	18.6735	14.5398	14.2104	12.7931	21.6341	25.5883	19.8778	10.3694	11.0654	12.5131	29.052	23.8107	23.1675	28.0063	26.1404	30.7871	16.6874	17.8526	20.8061	36	20.2098	25.2895	15.8435	24.0345
F4IX26	ROC4	Rotamase CYP 4	34,3	9.1	11.3758	9.58856	19.2435	15.4413	24.3263	23.8087	110.998	172.813	49.0364	9.78029	14.6285	8.91015	10.8415	17.7014	17.6202	54.3593	31.0493	19.2227	12.788	12.456	4.73169	16.5437	25.5883	23.0164	139.641	80.6191	54.2233	13.2213	6.52588	12.1934	16.5492	10.8918	16.986	38.0682	23.6115	15.1828	36	48.5147	20.457	41.0675	17.0256
F4IXW2	BIG5	Brefeldin A-inhibited guanine nucleotide-exchange protein 5 (BIG5) (ARF guanine-nucleotide exchange factor BIG5) (Protein BFA-VISUALIZED ENDOCYTIC TRAFFICKING DEFECTIVE 1) (Protein BEN1) (Protein HOPM INTERACTOR 7)	192,8	5.58	9.80066	15.3417	12.7707	30.8825	2.43263	21.3026	7.67913	6.69818	9.53485	24.6254	19.8529	17.995	36.59	24.782	27.0177	17.2227	14.9497	12.6321	8.05818	10.7017	11.2159	35.6327	6.82354	28.2474	8.29553	11.8558	6.95171	21.2236	11.8171	20.3805	33.0983	14.1594	23.3557	15.6445	13.2455	13.4958	36	12.9381	21.7408	14.198	18.4912
F4IYF8	At3g02760	Histidine--tRNA ligase, cytoplasmic (EC 6.1.1.21) (Histidyl-tRNA synthetase) (HisRS)	97,5	6.42	8.22555	13.424	14.5201	25.2675	14.5958	25.0618	11.1696	6.02837	7.49167	9.78029	14.6285	15.3744	21.683	23.6019	24.6683	6.99674	9.77479	7.68907	14.5398	12.456	14.3703	22.9067	13.6471	21.9702	9.67811	10.275	8.34205	15.8307	6.52588	20.3805	20.3682	32.6755	25.479	9.90815	9.21424	8.99722	36	13.976	14.9108	14.2428	16.5977
F4J4T3	At3g04600	Nucleotidylyl transferase superfamily protein	45,7	6.24	9.80066	9.58856	9.62174	9.82625	7.29789	3.75928	3.49051	6.02837	4.08637	13.0986	6.61764	6.46423	8.13112	10.6209	7.04809	10.226	10.3498	7.68907	11.2114	5.43855	8.0614	5.09038	8.52942	6.27719	6.22165	6.32307	4.17103	9.22011	3.88025	8.18702	10.1841	17.4269	12.7395	9.90815	9.79013	9.55954	36	7.05551	8.91615	6.81379	10.0995
F4J5R9	NOXY38	Clustered mitochondria protein homolog	155,1	6.4	16.2761	22.8382	17.669	5.615	7.29789	5.01237	8.37723	8.03782	4.76743	21.3071	15.8475	20.4409	16.2622	11.801	9.39746	7.53495	10.3498	8.78751	17.693	12.456	4.73169	5.09038	3.41177	8.36959	8.98682	6.32307	4.17103	21.2236	17.1084	25.7804	11.4571	15.2486	6.36974	5.21482	6.33479	6.18559	36	10.6546	13.5254	7.91482	12.7692
F4J5T2	LTA3	Dihydrolipoamide acetyltransferase component of pyruvate dehydrogenase complex (EC 2.3.1.-)	77,8	6.21	8.22555	13.424	4.89834	14.0375	10.9468	10.0247	1.39621	2.00946	2.04318	13.0986	11.8421	8.91015	14.907	16.5213	11.7468	3.76747	4.02491	6.04142	8.05818	8.94729	4.73169	7.63557	13.6471	10.462	2.76518	3.16153	2.08551	10.6118	7.93688	10.9741	10.1841	11.981	11.6779	4.17185	2.87945	2.2493	36	7.44509	10.0955	6.83267	8.07404
F4J6A1	EIF3G1	Eukaryotic translation initiation factor 3 subunit G (eIF3g) (Eukaryotic translation initiation factor 3 RNA-binding subunit) (eIF-3 RNA-binding subunit) (Eukaryotic translation initiation factor 3 subunit 4)	35,6	7.39	9.80066	15.3417	4.89834	5.615	2.43263	3.75928	4.18862	2.00946	4.76743	8.20846	14.6285	12.7537	6.77593	3.54029	3.52405	4.8439	4.02491	5.4922	6.48158	3.50874	8.0614	7.63557	3.41177	5.231	5.53035	2.37115	5.56137	13.2213	7.93688	17.7676	5.09205	3.26755	7.43137	3.65037	5.18301	3.93628	36	5.86812	7.08799	5.31033	7.49849
F4J849	MDAR1	Monodehydroascorbate reductase 1	50,1	8.16	37.4525	22.8382	28.8652	43.5163	38.9221	41.352	25.1317	28.1324	36.0962	27.769	27.8637	29.5258	48.7867	43.6635	44.6379	24.2195	29.8993	29.6579	28.9043	39.2979	43.111	44.5408	56.2942	34.5246	22.8127	26.873	25.7213	30.4437	38.2734	27.1739	43.2824	38.1214	37.1568	23.4667	29.9463	34.3019	36	33.5896	34.0026	35.7867	33.5741
F4J9A0	NodGS	Nodulin/glutamine synthase-like protein	94,3	5.85	3.32522	5.75313	3.14893	12.6338	18.2447	15.0371	4.18862	4.01891	1.36212	9.78029	5.22445	8.91015	17.6174	15.3412	14.0962	8.07316	5.74987	4.39376	4.90498	7.19292	8.0614	11.4534	15.353	13.6006	4.14776	4.7423	1.39034	6.61064	7.93688	5.39995	15.2762	17.4269	12.7395	7.30074	4.60712	5.62326	36	7.52361	9.90961	7.87185	9.21347
F4J9K9	At3g05900	Neurofilament protein-like protein	73,4	4.35	22.7515	34.3445	19.2435	51.9388	48.6526	60.1484	12.5659	14.736	10.2159	21.3071	17.2407	12.7537	54.2074	43.6635	46.9873	17.761	14.9497	13.7305	16.1164	24.9121	17.5248	57.2668	35.8236	36.617	11.0607	18.9692	9.73239	14.613	11.8171	18.9869	45.8285	19.6053	41.4033	15.123	15.549	13.4958	36	30.5108	26.9557	25.3359	21.8247
F4J9W8	At3g18860	Transducin family protein / WD-40 repeat family protein	84,2	5.58	8.22555	1.91771	9.62174	15.4413	8.51421	12.5309	1.39621	1.33964	3.4053	8.20846	9.22986	11.5308	24.3933	14.1611	22.319	4.8439	6.89985	7.13986	12.788	5.43855	1.57723	20.3615	1.70588	14.6468	1.38259	5.53269	2.78068	6.61064	9.17151	10.9741	21.6412	21.7837	23.3557	7.30074	9.21424	8.43489	36	6.9325	12.0807	7.3571	13.1652
F4JEL5	EIF4A1	Eukaryotic translation initiation factor 4A1	46.1	5.68	37.4525	40.0976	41.8108	39.305	21.8937	36.3397	60.0368	73.0102	61.2955	42.6141	39.7058	37.213	40.6556	31.8626	30.5417	77.5023	61.5236	54.922	38.5391	21.4033	38.3793	35.6327	30.7059	41.848	63.599	56.9076	58.3944	37.0544	34.3932	39.5416	36.9174	30.4971	38.2185	80.3082	73.7139	63.5428	36	45.6935	46.2823	42.8233	48.243
F4JFN3	HSP90-6	Heat shock protein 90-6, mitochondrial (AtHSP90.6) (AtHsp90-6) (Heat shock protein 89-1) (Hsp89-1)	90,5	5.39	21.1764	19.0028	20.8179	15.4413	10.9468	17.5433	20.9431	20.7644	14.9833	24.6254	25.0774	28.1281	16.2622	24.782	25.843	19.9138	21.8495	21.9688	17.693	12.456	9.63864	12.726	10.2353	18.8316	19.3562	14.2269	12.5131	23.8331	31.7475	27.1739	21.6412	26.1404	23.3557	19.8163	24.1874	24.18	36	17.9577	23.1611	14.1863	24.6751
F4JGR5	PFP-BETA2	Pyrophosphate--fructose 6-phosphate 1-phosphotransferase subunit beta 2 (PFP 2) (EC 2.7.1.90) (6-phosphofructokinase, pyrophosphate dependent 2) (PPi-PFK 2) (Protein MATERNAL EFFECT EMBRYO ARREST 51) (Pyrophosphate-dependent 6-phosphofructose-1-kinase 2)	62,7	5.6	6.47544	3.83542	8.04727	8.4225	7.29789	10.0247	2.79241	2.00946	2.04318	8.20846	8.01083	6.46423	6.77593	7.08057	7.04809	3.22926	2.29995	3.29532	9.63478	7.19292	4.73169	10.1808	8.52942	9.41579	3.45647	1.58077	2.08551	8.00236	13.2281	8.18702	5.09205	6.5351	8.49299	3.65037	5.18301	6.18559	36	5.66092	5.82363	6.31201	7.17296
F4JJT9	At4g33760	Aspartate--tRNA ligase, chloroplastic/mitochondrial (EC 6.1.1.12) (Aspartyl-tRNA synthetase) (AspRS)	74,5	7.18	8.22555	3.83542	16.0945	11.23	12.1632	17.5433	9.07534	7.368	4.76743	4.89015	11.8421	6.46423	9.4863	11.801	11.7468	9.14958	5.17489	6.59064	8.05818	1.75437	6.30893	15.2711	8.52942	12.5544	6.22165	6.32307	4.8662	8.00236	5.29126	12.1934	14.0031	16.3378	14.8627	9.90815	5.7589	6.18559	36	10.0336	8.57174	7.76526	10.2826
F4JL11	IMPA2	Importin subunit alpha-2 (IMPa-2)	58,9	5.1	19.6013	17.2594	20.8179	15.4413	4.86526	10.0247	16.0564	8.03782	12.2591	16.4169	18.4597	17.995	16.2622	10.6209	11.7468	18.2992	15.5247	15.9274	20.8462	12.456	12.7931	17.8163	6.82354	14.6468	12.4433	12.6461	12.5131	19.8319	13.2281	17.7676	15.2762	14.1594	14.8627	15.123	9.79013	20.2437	36	13.8181	15.6948	13.6649	15.587
F4JLM5	At4g10320	Isoleucine--tRNA ligase, cytoplasmic (EC 6.1.1.5) (Isoleucyl-tRNA synthetase) (IleRS)	135,4	6.3	16.2761	20.9205	22.5674	19.6525	26.7589	13.784	18.8488	20.0946	19.0697	14.6704	13.2353	19.218	21.683	24.782	18.7949	19.3756	18.9746	20.3211	22.4228	10.7017	14.3703	21.6341	20.4706	23.0164	18.6649	15.0173	13.9034	15.8307	13.2281	14.9805	22.9142	27.2296	25.479	19.2948	19.0044	19.1191	36	19.7747	19.0061	17.8002	19.6756
F4JLP5	LPD2	Dihydrolipoyl dehydrogenase 2, chloroplastic (ptLPD2) (EC 1.8.1.4) (Dihydrolipoamide dehydrogenase 2) (Protein LIPOAMIDE DEHYDROGENASE 2) (Pyruvate dehydrogenase complex E3 subunit 2) (E3-2) (PDC-E3 2)	60,1	7.61	17.8512	19.0028	17.669	35.0938	23.11	22.5557	9.07534	11.3869	8.17273	11.5268	13.2353	11.5308	23.0382	23.6019	18.7949	10.226	12.0747	10.9844	20.8462	12.456	14.3703	22.9067	25.5883	23.0164	8.29553	9.4846	10.4276	11.8296	7.93688	10.9741	16.5492	18.5161	18.0476	3.65037	10.366	5.06093	36	18.213	15.0014	16.3768	11.4368
F4JN13	AKR2	Ankyrin repeat-containing protein 2	38	4.64	9.80066	15.3417	8.04727	14.0375	8.51421	12.5309	7.67913	8.03782	11.578	6.63663	14.6285	12.7537	10.8415	9.44076	12.9215	6.45853	9.77479	13.1813	8.05818	10.7017	24.009	15.2711	13.6471	13.6006	4.14776	7.11345	6.25654	10.6118	14.4628	8.18702	12.7301	17.4269	14.8627	9.38667	15.549	15.1828	36	10.6186	10.7375	11.4228	13.1555
F4JPZ7	At4g17830	Peptidase M20/M25/M40 family protein	48,7	5.35	1.57511	5.75313	6.47281	8.4225	8.51421	5.01237	4.18862	2.67927	4.08637	11.5268	6.61764	7.68719	12.1967	12.981	9.39746	3.22926	1.72496	4.94298	6.48158	5.43855	3.15446	6.36298	6.82354	4.1848	4.14776	3.16153	2.78068	5.21893	10.5825	8.18702	7.63808	11.981	12.7395	3.12889	4.03123	3.37396	36	5.18938	7.81155	4.72621	7.43124
F4JQ55	SHD	Chaperone protein htpG family protein	94,1	5.01	29.402	34.3445	40.2364	33.69	34.0568	31.3273	31.4146	33.4909	38.1394	44.186	38.3126	31.9717	37.9452	54.2844	51.686	32.8308	39.6741	37.8962	30.4809	42.8066	38.3793	36.9053	22.1765	34.5246	32.4908	40.3096	36.8441	44.8828	47.6213	40.7609	38.1904	50.1025	39.2801	32.3319	30.5222	37.6758	36	34.0113	40.9763	34.9908	40.152
F4JRN8	At4g18810	NAD(P)-binding Rossmann-fold superfamily protein	69,1	9.07	6.47544	5.75313	12.7707	15.4413	12.1632	13.784	6.28293	8.03782	4.76743	1.57183	2.61223	1.22296	4.06556	8.26067	10.5721	2.69105	2.29995	3.84454	8.05818	10.7017	8.0614	13.9985	18.7647	9.41579	10.3694	10.275	9.73239	4.00118	1.23463	2.78707	8.91109	8.71347	6.36974	2.08593	2.30356	2.81163	36	9.49732	4.12677	11.0419	4.35759
F4JTK8	AQI	Peptidase M20/M25/M40 family protein	48	6.35	8.22555	7.67085	16.0945	12.6338	18.2447	11.2778	10.4715	10.7171	11.578	16.4169	17.2407	19.218	10.8415	18.8815	14.0962	8.61137	13.7997	14.8289	9.63478	12.456	8.0614	12.726	11.9412	11.5082	8.98682	14.2269	8.34205	14.613	14.4628	20.3805	14.0031	15.2486	10.6162	12.5156	12.6696	14.6205	36	11.8793	14.8816	10.8759	14.3478
F4JTQ0	VAB2	Vacuolar proton pump subunit B (V-ATPase subunit B) (Vacuolar proton pump subunit B)	55,1	5.25	34.3023	30.509	36.9125	33.69	42.571	31.3273	50.2634	48.2269	38.1394	29.5155	33.0882	37.213	24.3933	35.4029	30.5417	65.6617	54.0488	46.6837	32.0575	48.2452	33.4724	27.9971	32.4118	26.155	45.6254	28.4538	37.5392	33.0532	46.2103	31.3546	28.0063	33.7647	29.7255	65.1852	58.7408	57.9196	36	38.438	39.6165	34.6619	42.6622
F4JU03	At4g19880	Glutathione S-transferase family protein	43.6	7.91	6.47544	5.75313	3.14893	11.23	13.3795	11.2778	11.1696	12.7265	8.17273	9.78029	9.22986	8.91015	12.1967	14.1611	15.2709	11.8406	10.9248	15.9274	4.90498	5.43855	8.0614	11.4534	11.9412	13.6006	6.91294	14.2269	8.34205	9.22011	10.5825	9.58056	10.1841	11.981	13.8011	10.9511	10.366	12.3712	36	9.2593	12.0269	9.43133	11.0042
F4JVC5	At4g39280	Phenylalanyl-tRNA synthetase, putative / phenylalanine-tRNA ligase	55,7	8.34	3.32522	3.83542	4.89834	12.6338	8.51421	10.0247	1.39621	2.00946	2.72424	1.57183	5.22445	5.06656	13.5519	18.8815	10.5721	2.69105	2.29995	2.7461	6.48158	3.50874	3.15446	7.63557	6.82354	9.41579	1.38259	0.790384	2.78068	5.21893	3.88025	5.39995	11.4571	9.80265	12.7395	3.65037	2.30356	5.62326	36	5.48462	6.95616	4.6637	6.67507
F4JVN6	TPP2	Tripeptidyl-peptidase 2 (EC 3.4.14.10) (Tripeptidyl-peptidase II) (TPPII)	152,3	6.07	16.2761	15.3417	22.5674	32.2863	40.1384	41.352	24.4336	22.104	23.8371	26.1972	21.2461	24.2845	39.3004	38.9431	42.2886	30.1398	36.2242	34.6008	16.1164	21.4033	28.7407	34.3601	46.0589	32.4322	20.0475	22.9211	17.3793	22.4414	22.3996	20.3805	48.3745	62.0835	45.6498	29.7245	33.4016	35.9889	36	26.4818	32.5805	26.6066	35.6049
F4JY76	At5g25754	Eukaryotic translation initiation factor 3 subunit L (eIF3l)	60,1	6.29	8.22555	7.67085	9.62174	8.4225	3.64895	7.51855	5.58482	4.68873	7.49167	11.5268	9.22986	11.5308	9.4863	3.54029	7.04809	7.53495	11.4997	8.23829	8.05818	3.50874	8.0614	10.1808	6.82354	9.41579	9.67811	6.32307	6.95171	8.00236	11.8171	9.58056	6.36507	4.35674	6.36974	7.82223	9.21424	9.55954	36	6.98593	8.84834	7.66681	8.12085
F4JYE0	CAC2	Biotin carboxylase (EC 6.3.4.14) (EC 6.4.1.2)	60,7	7.66	14.701	19.0028	16.0945	25.2675	23.11	25.0618	11.8677	16.0756	19.7508	21.3071	19.8529	14.1514	20.3278	17.7014	22.319	21.5284	21.8495	17.0258	22.4228	12.456	25.5862	20.3615	27.2941	20.924	11.752	15.8077	15.9889	18.4402	13.2281	18.9869	8.91109	11.981	19.1092	9.90815	13.2455	12.3712	36	18.9924	19.5626	19.177	14.0202
F4K000	MJC20.7	Metal-dependent protein hydrolase	42,3	6.29	6.47544	1.91771	9.62174	18.2488	20.6774	21.3026	2.09431	3.34909	2.04318	3.31831	9.22986	12.7537	14.907	17.7014	19.9696	5.92032	2.87494	3.84454	4.90498	3.50874	4.73169	15.2711	17.0588	14.6468	2.07388	4.7423	1.39034	10.6118	6.52588	9.58056	24.1872	19.6053	27.6022	8.34371	6.33479	8.43489	36	9.52557	10.0578	7.59208	13.4696
F4K0E8	ISPG	4-hydroxy-3-methylbut-2-en-1-yl diphosphate synthase (ferredoxin), chloroplastic (EC 1.17.7.1) (1-hydroxy-2-methyl-2-(E)-butenyl 4-diphosphate synthase) (Protein CHLOROPLAST BIOGENESIS 4) (Protein CONSTITUTIVE SUBTILISIN 3)	82,2	6.43	37.4525	32.4268	30.4397	39.305	31.6242	35.0866	23.0374	20.7644	20.4318	16.4169	19.8529	14.1514	29.8141	33.0427	27.0177	16.1463	15.5247	16.4766	32.0575	24.9121	19.102	31.8149	51.1765	32.4322	23.504	21.3404	27.1117	18.4402	9.17151	17.7676	12.7301	21.7837	18.0476	10.4296	11.5178	7.31024	36	30.0632	20.9381	29.2724	14.1332
F4K2Y3	MAB16.20	Alpha/beta-Hydrolases superfamily protein	81,3	5.8	9.80066	11.5063	4.89834	9.82625	15.8121	10.0247	4.18862	2.67927	3.4053	8.20846	8.01083	7.68719	8.13112	14.1611	15.2709	4.30568	4.5999	4.39376	6.48158	5.43855	4.73169	13.9985	8.52942	11.5082	1.38259	3.16153	2.78068	6.61064	6.52588	8.18702	12.7301	16.3378	13.8011	2.08593	3.45534	2.81163	36	8.01573	8.30766	6.44587	8.06061
F4K3E4	MAP65-1	Microtubule-associated proteins 65-1	69	5.17	6.47544	9.58856	9.62174	4.21125	3.64895	3.75928	4.88672	3.34909	5.44849	8.20846	11.8421	10.3078	4.06556	7.08057	8.22277	3.22926	5.17489	6.04142	12.788	12.456	12.7931	3.81779	1.70588	6.27719	2.76518	3.95192	2.78068	10.6118	5.29126	8.18702	5.09205	3.26755	4.2465	2.60741	2.87945	5.62326	36	5.6655	7.13032	6.59286	5.31181
F4K470	DIN10	Raffinose synthase family protein	94,2	7.37	9.80066	1.91771	9.62174	2.8075	1.21632	5.01237	1.39621	2.67927	4.76743	8.20846	8.01083	10.3078	8.13112	22.4218	11.7468	18.2992	18.3996	18.1242	6.48158	5.43855	3.15446	1.2726	8.52942	9.41579	2.76518	1.58077	0.695171	9.22011	3.88025	9.58056	17.8222	15.2486	14.8627	13.5585	11.5178	9.55954	36	4.35769	13.7389	4.37039	11.6945
F4K4D5	TIF3B1	Eukaryotic translation initiation factor 3 subunit B (eIF3b) (eIF-3-eta) (eIF3 p110)	84,9	5.31	16.2761	9.58856	16.0945	15.4413	9.73052	5.01237	13.9621	11.3869	14.9833	9.78029	17.2407	15.3744	20.3278	4.72038	7.04809	10.226	13.2247	12.0828	9.63478	5.43855	8.0614	11.4534	5.11765	12.5544	11.0607	13.4365	11.1227	18.4402	5.29126	16.374	15.2762	10.8918	11.6779	8.34371	9.79013	15.7451	36	12.4973	12.225	9.76445	12.4256
F4K7T6	DXR	1-deoxy-D-xylulose 5-phosphate reductoisomerase	54,2	7.25	16.2761	17.2594	20.8179	26.6713	26.7589	25.0618	8.37723	10.7171	14.3023	8.20846	2.61223	5.06656	9.4863	15.3412	11.7468	4.8439	7.47484	7.13986	20.8462	12.456	11.2159	30.5423	30.7059	26.155	8.98682	12.6461	17.3793	2.60946	2.64563	5.39995	11.4571	7.62429	8.49299	3.12889	5.18301	2.81163	36	18.4713	7.99113	18.9926	5.48366
F4KFD7	EMB2107	26S proteasome regulatory subunit, putative (RPN5)	50,8	7.66	19.6013	20.9205	14.5201	14.0375	10.9468	16.2902	7.67913	5.35855	6.12955	17.9888	21.2461	17.995	16.2622	16.5213	14.0962	14.5317	14.3747	15.9274	22.4228	17.8946	14.3703	16.5437	15.353	15.693	8.98682	8.69422	9.03722	23.8331	32.9822	16.374	20.3682	19.6053	19.1092	16.6874	12.6696	15.1828	36	12.8315	16.5493	14.3328	19.6458
F4KHD5	MPO12.160	A-kinase anchor-like protein	322,8	4.3	6.47544	11.5063	11.1962	28.075	42.571	46.3644	8.37723	8.03782	4.76743	22.8789	6.61764	2.62063	27.1037	25.9621	30.5417	10.226	8.62481	11.5336	8.05818	8.94729	8.0614	30.5423	10.2353	26.155	8.29553	3.95192	8.34205	9.22011	11.8171	5.39995	16.5492	3.26755	24.4174	12.5156	10.366	8.99722	36	18.5968	16.2343	12.5099	11.3945
O03042	rbcL	Ribulose bisphosphate carboxylase large chain (RuBisCO large subunit) (EC 4.1.1.39)	52,9	6.29	203.714	173.64	178.265	200.736	265.157	261.896	243.638	312.135	398.421	21.3071	15.8475	14.1514	12.1967	31.8626	29.3671	17.761	10.9248	16.4766	147.85	160.7	213.802	194.707	276.353	216.563	273.752	271.892	793.885	15.8307	3.88025	9.58056	15.2762	32.6755	15.9244	9.38667	9.79013	6.74791	36	248.622	18.8772	283.278	13.2325
O04209	CLC2	Clathrin light chain 2	28,8	4.98	6.47544	1.91771	4.89834	1.40375	1.21632	1.25309	1.39621	1.33964	0.681061	3.31831	4.00541	6.46423	2.71037	3.54029	1.17468	1.61463	2.29995	1.64766	3.1532	5.43855	3.15446	2.54519	1.70588	2.0924	0.691294	1.58077	1.39034	2.60946	3.88025	1.39354	2.54603	3.26755	1.06162	1.56445	1.72767	0.562326	36	2.28684	2.97506	2.4169	2.0681
O04310	JAL34	Jacalin-related lectin 34	72,4	5.5	35.8774	43.933	44.9598	19.6525	14.5958	18.7964	55.1501	52.9157	56.5281	39.2958	39.7058	42.2795	32.5245	21.2417	18.7949	64.5853	60.9487	70.8493	48.1739	51.7539	71.8517	22.9067	18.7647	11.5082	54.6122	45.8423	54.2233	43.665	66.1407	36.7545	34.3714	13.0702	16.986	59.9704	63.9238	69.1661	36	38.0454	43.3584	42.1819	44.8942
O04311	JAL33	Jacalin-related lectin 33	32	5.22	12.9509	17.2594	17.669	15.4413	14.5958	21.3026	13.9621	13.3964	14.9833	16.4169	19.8529	26.9052	25.7485	25.9621	23.4936	30.678	28.1744	26.3625	14.5398	8.94729	14.3703	25.4519	6.82354	19.8778	18.6649	15.8077	15.9889	19.8319	23.8107	18.9869	29.2793	13.0702	16.986	29.203	23.0356	33.1772	36	15.729	24.8438	15.608	23.0423
O04314	PBP1	PYK10-binding protein 1 (Jacalin-related lectin 30) (Jasmonic acid-induced protein)	32,1	5.77	42.3529	34.3445	49.8581	40.7088	35.2731	40.0989	120.772	40.1891	77.641	35.9775	42.3181	55.0333	43.3659	37.763	35.2405	132.938	165.596	124.124	56.2321	35.6137	54.3269	34.3601	35.8236	34.5246	127.198	42.6807	77.8591	43.665	60.8494	42.1545	43.2824	29.408	32.9103	118.898	186.012	147.892	36	53.4709	74.7063	55.4021	78.3413
O04450	CCT5	T-complex protein 1 subunit epsilon (TCP-1-epsilon) (CCT-epsilon) (Chaperonin CCT5)	59,3	5.66	14.701	11.5063	11.1962	16.845	13.3795	11.2778	7.67913	5.35855	6.12955	17.9888	18.4597	17.995	10.8415	12.981	15.2709	9.14958	11.4997	10.4352	11.2114	10.7017	9.63864	19.0889	11.9412	11.5082	8.98682	3.95192	5.56137	21.2236	19.754	20.3805	15.2762	20.6945	16.986	9.38667	11.5178	8.43489	36	10.897	13.8468	10.2878	15.9616
O04487	At1g09640	Probable elongation factor 1-gamma 1 (EF-1-gamma 1) (eEF-1B gamma 1)	46,6	5.48	32.5522	36.2622	24.1418	29.4788	25.5426	31.3273	11.8677	17.4153	19.0697	26.1972	27.8637	25.6822	28.4589	29.5024	29.3671	25.8341	26.4494	31.8547	33.8093	17.8946	38.3793	27.9971	32.4118	24.0626	15.8998	21.3404	22.2455	27.8343	29.1019	28.5675	33.0983	32.6755	29.7255	25.0311	14.3973	37.1135	36	25.2953	27.9122	26.0045	28.6161
O04496	AED3	Aspartyl protease AED3 (EC 3.4.23.-) (Apoplastic EDS1-dependent protein 3)	47,6	7.52	9.80066	5.75313	9.62174	12.6338	8.51421	10.0247	6.28293	6.02837	6.12955	9.78029	8.01083	8.91015	9.4863	10.6209	12.9215	7.53495	5.17489	8.23829	8.05818	10.7017	11.2159	8.90817	13.6471	9.41579	8.29553	5.53269	6.25654	8.00236	11.8171	6.79349	7.63808	8.71347	10.6162	7.82223	5.18301	7.87257	36	8.3099	8.96423	9.11461	8.27317
O04499	PGM1	2,3-bisphosphoglycerate-independent phosphoglycerate mutase 1 (BPG-independent PGAM 1) (Phosphoglyceromutase 1) (EC 5.4.2.12) (PGAM-I 1)	60,5	5.53	29.402	24.7559	25.7163	50.535	51.0853	42.6051	29.3203	26.7927	35.4152	31.0874	37.0936	33.3694	51.4971	43.6635	46.9873	43.5951	41.3991	44.4868	25.7511	30.3506	27.1634	45.8134	64.8236	39.7556	32.4908	24.5019	29.8923	38.2721	43.5647	32.7481	49.6475	47.9241	47.7731	43.8045	38.5846	45.5484	36	35.0698	41.4644	35.6159	43.0963
O04630	THRRS	Threonine--tRNA ligase, mitochondrial 1 (EC 6.1.1.3) (AtSYT1) (Threonyl-tRNA synthetase) (ThrRS)	80,9	6.98	24.5017	15.3417	19.2435	21.0563	13.3795	23.8087	15.3583	14.736	18.3886	19.7352	21.2461	24.2845	24.3933	22.4218	29.3671	11.3024	17.2496	17.575	19.2696	16.1402	14.3703	22.9067	15.353	25.1088	13.8259	15.8077	17.3793	23.8331	15.8738	31.3546	31.8253	30.4971	32.9103	15.6445	22.4597	16.3075	36	18.4238	20.8417	17.7957	24.5229
O04904	PYR4	Dihydroorotase, mitochondrial (DHOase) (EC 3.5.2.3)	41,9	8.46	6.47544	3.83542	6.47281	8.4225	12.1632	10.0247	2.79241	2.00946	4.08637	4.89015	6.61764	6.46423	9.4863	7.08057	9.39746	6.45853	6.89985	7.13986	1.5766	3.50874	4.73169	8.90817	8.52942	7.32339	3.45647	0.790384	4.17103	6.61064	2.64563	6.79349	2.54603	6.5351	9.55462	5.21482	6.33479	3.93628	36	6.25359	7.1594	4.77732	5.5746
O04905	UMK3	UMP-CMP kinase 3 (EC 2.7.4.14) (Deoxycytidylate kinase) (CK) (dCMP kinase) (Uridine monophosphate/cytidine monophosphate kinase) (UMP/CMP kinase) (UMP/CMPK)	22,5	6.01	3.32522	5.75313	4.89834	11.23	9.73052	12.5309	6.28293	2.00946	2.72424	4.89015	6.61764	7.68719	16.2622	16.5213	18.7949	3.22926	5.17489	4.94298	4.90498	3.50874	3.15446	10.1808	10.2353	13.6006	5.53035	7.90384	3.47585	5.21893	9.17151	8.18702	15.2762	14.1594	13.8011	5.21482	5.7589	3.37396	36	6.49831	9.34673	6.94388	8.90687
O04922	GPX2	Probable glutathione peroxidase 2 (EC 1.11.1.9)	18,9	5.72	11.3758	17.2594	12.7707	14.0375	9.73052	13.784	12.5659	10.7171	8.85379	9.78029	9.22986	7.68719	13.5519	11.801	11.7468	7.53495	7.47484	8.78751	14.5398	16.1402	11.2159	13.9985	15.353	11.5082	6.91294	9.4846	8.34205	9.22011	11.8171	9.58056	10.1841	8.71347	10.6162	10.4296	9.79013	7.87257	36	12.3438	9.7327	11.9439	9.80266
O22126	FLA8	Fasciclin-like arabinogalactan protein 8 (AtAGP8)	43	5.68	16.2761	17.2594	14.5201	18.2488	18.2447	20.0495	12.5659	18.7549	14.3023	11.5268	10.6231	12.7537	13.5519	14.1611	17.6202	12.9171	16.6746	14.2797	19.2696	8.94729	12.7931	22.9067	15.353	19.8778	13.8259	11.0654	14.5986	11.8296	7.93688	12.1934	8.91109	8.71347	12.7395	12.5156	14.3973	14.0582	36	16.6913	13.7898	15.4041	11.4772
O22173	PAB4	Polyadenylate-binding protein 4 (PABP-4) (Poly(A)-binding protein 4)	71,6	6.86	8.22555	11.5063	9.62174	16.845	12.1632	10.0247	11.1696	13.3964	14.9833	16.4169	13.2353	8.91015	13.5519	12.981	17.6202	11.8406	9.77479	10.4352	11.2114	10.7017	12.7931	20.3615	15.353	18.8316	12.4433	14.2269	11.8179	14.613	9.17151	10.9741	14.0031	15.2486	16.986	13.5585	13.2455	8.99722	36	11.9929	12.7518	14.1934	12.9775
O22263	PDIL2-1	Protein disulfide-isomerase like 2-1 (AtPDIL2-1) (EC 5.3.4.1) (P5) (Protein MATERNAL EFFECT EMBRYO ARREST 30) (Protein UNFERTILIZED EMBRYO SAC 5) (Protein disulfide isomerase 11) (AtPDI11) (Protein disulfide-isomerase A6) (Protein disulfide-isomerase like 4-1) (AtPDIL4-1)	39,5	6.06	9.80066	17.2594	11.1962	12.6338	12.1632	15.0371	16.0564	18.0851	14.3023	17.9888	18.4597	15.3744	12.1967	15.3412	9.39746	11.3024	14.3747	12.0828	14.5398	12.456	9.63864	13.9985	18.7647	15.693	14.5172	20.55	11.1227	14.613	19.754	16.374	14.0031	15.2486	14.8627	11.9941	13.8214	16.3075	36	14.0593	14.0576	14.5867	15.2198
O22886	HEME2	Uroporphyrinogen decarboxylase 2, chloroplastic (UPD2) (URO-D2) (EC 4.1.1.37)	43,6	8.21	22.7515	15.3417	17.669	28.075	29.1916	27.568	20.9431	17.4153	19.7508	8.20846	2.61223	5.06656	13.5519	14.1611	16.4455	13.4553	13.2247	10.9844	11.2114	23.1577	25.5862	30.5423	27.2941	31.386	22.1214	17.3884	27.1117	5.21893	7.93688	4.00642	8.91109	7.62429	10.6162	6.77926	10.9419	6.18559	36	22.0784	10.8567	23.9777	7.58007
O22941	PXM16	Insulin-degrading enzyme-like 1, peroxisomal (EC 3.4.24.-) (Insulysin-like 1) (Peroxisomal M16 protease) (Zinc-metallopeptidase)	110,9	6.04	12.9509	20.9205	6.47281	12.6338	27.9753	13.784	5.58482	9.37746	4.08637	13.0986	15.8475	11.5308	12.1967	20.0616	18.7949	10.226	6.89985	7.68907	6.48158	17.8946	8.0614	12.726	18.7647	12.5544	5.53035	8.69422	5.56137	14.613	15.8738	17.7676	14.0031	21.7837	20.1709	11.4726	11.5178	10.6842	36	12.6429	12.9272	10.6965	15.3207
O22957	At2g34040	Apoptosis inhibitory protein 5 (API5) (At2g34040) (Expressed protein)	61,6	7.99	4.90033	7.67085	9.62174	5.615	4.86526	3.75928	9.77344	12.0567	8.17273	14.6704	18.4597	17.995	9.4863	7.08057	10.5721	11.3024	8.62481	9.88595	11.2114	8.94729	4.73169	10.1808	3.41177	6.27719	10.3694	9.4846	6.95171	19.8319	5.29126	16.374	10.1841	6.5351	10.6162	13.037	8.06246	8.99722	36	7.38171	12.0086	7.95176	10.9922
O23016	KAB1	Probable voltage-gated potassium channel subunit beta (K(+) channel subunit beta) (Potassium voltage beta 1) (KV-beta1)	36,5	7.42	9.80066	13.424	8.04727	11.23	17.0284	13.784	5.58482	4.01891	7.49167	13.0986	14.6285	16.5973	13.5519	15.3412	15.2709	7.53495	9.77479	9.88595	6.48158	19.649	4.73169	11.4534	10.2353	15.693	8.29553	8.69422	9.03722	14.613	10.5825	12.1934	7.63808	15.2486	16.986	9.38667	5.7589	10.1219	36	10.0455	12.8538	10.4745	11.3921
O23034	At1g05350	Ubiquitin-like modifier-activating enzyme 5 (Ubiquitin-activating enzyme 5)	47	4.69	4.90033	3.83542	1.57447	5.615	4.86526	5.01237	2.79241	3.34909	3.4053	3.31831	5.22445	3.84359	8.13112	5.90048	7.04809	4.30568	5.17489	4.39376	3.1532	1.75437	3.15446	5.09038	3.41177	4.1848	2.76518	3.95192	2.78068	4.00118	2.64563	1.39354	5.09205	3.26755	6.36974	4.17185	3.45534	3.37396	36	3.92774	5.26004	3.36075	3.75232
O23044	PER3	Peroxidase 3 (Atperox P3) (EC 1.11.1.7) (ATPRC) (RCI3A) (Rare cold-inducible protein)	34,9	8.4	8.22555	5.75313	11.1962	4.21125	6.08158	3.75928	4.88672	4.01891	4.08637	6.63663	10.6231	10.3078	2.71037	3.54029	5.87341	4.8439	4.5999	4.39376	8.05818	7.19292	11.2159	1.2726	3.41177	1.0462	5.53035	5.53269	2.78068	11.8296	11.8171	9.58056	2.54603	2.17837	2.12325	3.65037	3.45534	6.18559	36	5.80211	5.94768	5.11569	5.92958
O23138	CYTC-1	Cytochrome c-1 (Cytochrome c At1g22840)	12,4	9.31	3.32522	5.75313	3.14893	2.8075	3.64895	2.50618	1.39621	2.00946	4.08637	3.31831	2.61223	2.62063	5.42074	4.72038	2.34936	3.76747	1.72496	4.39376	3.1532	1.75437	6.30893	2.54519	5.11765	2.0924	2.07388	2.37115	2.78068	2.60946	5.29126	2.78707	3.81904	2.17837	2.12325	3.65037	3.45534	3.37396	36	3.18688	3.43643	3.13305	3.25423
O23157	C7A10.60	AT4g37300/C7A10_60 (Maternal effect embryo arrest 59)	18,8	4.68	4.90033	3.83542	3.14893	5.615	4.86526	8.77164	3.49051	3.34909	2.72424	1.57183	4.00541	8.91015	5.42074	5.90048	9.39746	4.30568	4.5999	4.39376	4.90498	5.43855	6.30893	6.36298	6.82354	7.32339	2.76518	3.16153	3.47585	5.21893	3.88025	5.39995	7.63808	8.71347	7.43137	3.12889	3.45534	3.37396	36	4.52227	5.38949	5.17388	5.36003
O23254	SHM4	Serine hydroxymethyltransferase 4 (AtSHMT4) (EC 2.1.2.1) (Glycine hydroxymethyltransferase 4) (Serine methylase 4)	51,7	7.23	17.8512	20.9205	20.8179	36.4975	38.9221	23.8087	33.5089	36.1702	27.9235	14.6704	22.4651	21.8386	37.9452	30.6825	29.3671	32.8308	28.1744	28.0102	17.693	16.1402	27.1634	35.6327	37.5294	30.3398	35.256	35.5673	27.1117	19.8319	34.3932	20.3805	33.0983	37.0323	35.0336	35.9822	33.4016	28.6786	36	28.4912	27.3316	29.1593	30.8702
O23255	SAHH1	Adenosylhomocysteinase 1 (AdoHcyase 1) (EC 3.3.1.1) (Protein EMBRYO DEFECTIVE 1395) (Protein HOMOLOGY-DEPENDENT GENE SILENCING 1) (S-adenosyl-L-homocysteine hydrolase 1) (SAH hydrolase 1)	53,3	5.97	43.928	43.933	44.9598	50.535	58.3831	43.8582	59.3387	50.2364	67.425	32.8338	39.7058	42.2795	44.7211	47.2038	44.6379	100.107	86.2481	81.8337	40.1157	39.2979	46.2655	41.9956	44.353	46.0328	58.0687	47.423	63.9557	39.6638	47.6213	39.5416	50.9205	54.4592	46.7115	116.29	60.4685	80.4126	36	51.3997	57.7301	47.5009	59.5655
O23264	SBP1	Selenium-binding protein 1	54	5.67	16.2761	17.2594	14.5201	11.23	14.5958	16.2902	11.1696	15.4058	14.9833	19.7352	15.8475	16.5973	12.1967	18.8815	16.4455	17.761	17.8246	19.7719	17.693	12.456	14.3703	13.9985	13.6471	16.7392	15.8998	20.55	15.2938	18.4402	15.8738	17.7676	16.5492	23.962	15.9244	20.8593	13.2455	15.7451	36	14.6367	17.229	15.6275	17.5963
O23404	PPDK	Pyruvate, phosphate dikinase 1, chloroplastic (EC 2.7.9.1) (Pyruvate, orthophosphate dikinase 1)	105,1	6.38	11.3758	11.5063	6.47281	15.4413	20.6774	21.3026	7.67913	10.7171	12.2591	11.5268	18.4597	12.7537	21.683	30.6825	21.1443	20.452	21.8495	20.8703	6.48158	5.43855	8.0614	22.9067	22.1765	18.8316	8.29553	11.0654	6.25654	15.8307	11.8171	18.9869	17.8222	35.9431	28.6639	15.6445	21.8838	19.1191	36	13.0479	19.9358	12.1682	20.6346
O23627	At1g29880	Glycine--tRNA ligase, mitochondrial 1 (EC 6.1.1.14) (Diadenosine tetraphosphate synthetase) (Ap4A synthetase) (EC 2.7.7.-) (Glycyl-tRNA synthetase 1) (GlyRS-1)	81,9	7.01	29.402	32.4268	28.8652	36.4975	37.7058	41.352	18.1507	21.4342	24.5182	27.769	23.8583	23.0616	36.59	42.4834	38.7645	19.9138	25.8744	21.4196	36.9625	19.649	20.6793	39.4505	49.4706	35.5708	19.3562	32.4057	18.7696	29.052	17.1084	25.7804	42.0094	44.6565	42.465	24.5096	20.1562	22.493	36	30.0391	28.8594	30.2571	29.8034
O23654	VHA-A	V-type proton ATPase catalytic subunit A (V-ATPase subunit A) (EC 7.1.2.2) (V-ATPase 69 kDa subunit) (Vacuolar H(+)-ATPase subunit A) (Vacuolar proton pump subunit alpha)	68,8	5.24	53.7286	43.933	57.9054	47.7275	66.8974	56.3891	78.1875	91.7651	79.6841	42.6141	46.3235	46.1231	39.3004	70.8057	54.0354	95.8015	86.8231	99.4088	53.0789	73.1573	54.3269	40.723	47.7647	52.31	83.6466	79.8288	79.9447	50.2757	89.9513	51.735	48.3745	50.1025	48.8347	92.3023	100.781	96.7201	36	64.0242	64.5817	62.7534	69.8974
O23708	PAB1	Proteasome subunit alpha type-2-A (EC 3.4.25.1) (20S proteasome alpha subunit B-1) (Proteasome component 3)	25,7	5.69	12.9509	7.67085	8.04727	15.4413	15.8121	13.784	6.98103	5.35855	6.81061	6.63663	14.6285	14.1514	17.6174	15.3412	15.2709	11.8406	11.4997	10.9844	6.48158	10.7017	6.30893	10.1808	15.353	13.6006	4.83906	9.4846	5.56137	15.8307	11.8171	10.9741	17.8222	18.5161	20.1709	15.6445	13.2455	12.9335	36	10.3174	13.1079	9.16794	15.2172
O23714	PBD1	Proteasome subunit beta type-2-A (EC 3.4.25.1) (20S proteasome beta subunit D-1) (Proteasome component GB) (Proteasome subunit beta type-4)	22,5	6.39	6.47544	7.67085	4.89834	8.4225	14.5958	10.0247	2.79241	2.00946	2.72424	8.20846	6.61764	6.46423	9.4863	14.1611	11.7468	4.8439	9.77479	7.68907	6.48158	7.19292	6.30893	10.1808	8.52942	9.41579	4.14776	3.95192	2.78068	8.00236	5.29126	8.18702	12.7301	14.1594	10.6162	4.69334	11.5178	6.18559	36	6.62375	8.77693	6.55442	9.04257
O24456	RACK1A	Receptor for activated C kinase 1A (Guanine nucleotide-binding protein subunit beta-like protein A) (WD-40 repeat auxin-dependent protein ARCA)	35,7	7.71	21.1764	17.2594	20.8179	39.305	40.1384	32.5804	39.7919	41.5287	29.9667	17.9888	19.8529	21.8386	39.3004	31.8626	37.5898	42.5186	43.699	38.4454	27.3277	12.456	15.9476	43.2682	42.6471	29.2936	41.4776	42.6807	31.9779	19.8319	10.5825	17.7676	31.8253	34.8539	33.972	42.24	32.2498	44.9861	36	31.3961	32.5662	31.8974	29.8121
O24457	PDH-E1 ALPHA	Pyruvate dehydrogenase E1 component subunit alpha-3, chloroplastic (EC 1.2.4.1)	47,1	7.49	19.6013	19.0028	16.0945	22.46	23.11	25.0618	12.5659	9.37746	9.53485	21.3071	14.6285	17.995	24.3933	23.6019	25.843	17.2227	15.5247	17.0258	17.693	8.94729	12.7931	20.3615	22.1765	25.1088	11.0607	13.4365	7.64688	14.613	11.8171	14.9805	20.3682	16.3378	23.3557	10.4296	13.2455	11.8088	36	17.4232	19.7269	15.4694	15.2174
O48549	RPS6A	40S ribosomal protein S6-1	28,4	10.61	16.2761	15.3417	16.0945	19.6525	19.461	13.784	14.6602	12.0567	16.3455	11.5268	13.2353	15.3744	20.3278	17.7014	17.6202	9.68779	8.62481	10.9844	14.5398	21.4033	28.7407	19.0889	13.6471	16.7392	14.5172	12.6461	17.3793	11.8296	22.3996	14.9805	20.3682	19.6053	16.986	14.08	13.8214	12.9335	36	15.9636	13.8981	17.6335	16.3338
O48646	GPX6	Probable phospholipid hydroperoxide glutathione peroxidase 6, mitochondrial (AtGPX1) (PHGPx) (EC 1.11.1.12)	25,6	9.35	8.22555	5.75313	6.47281	7.01875	8.51421	13.784	10.4715	6.69818	8.17273	13.0986	9.22986	11.5308	10.8415	9.44076	14.0962	8.07316	8.62481	8.78751	11.2114	14.2104	20.6793	10.1808	13.6471	7.32339	8.98682	11.0654	6.25654	9.22011	18.5194	6.79349	11.4571	7.62429	9.55462	6.25778	8.63835	7.31024	36	8.34566	10.4137	11.5068	9.48615
O48661	SPDSYN2	Spermidine synthase 2 (SPDSY 2) (EC 2.5.1.16) (Putrescine aminopropyltransferase 2)	37,1	4.84	8.22555	9.58856	11.1962	8.4225	12.1632	12.5309	16.7545	12.7265	10.897	9.78029	10.6231	10.3078	18.9726	14.1611	15.2709	8.61137	11.4997	10.4352	9.63478	10.7017	19.102	7.63557	15.353	11.5082	14.5172	17.3884	9.03722	8.00236	6.52588	8.18702	17.8222	14.1594	12.7395	8.34371	12.0937	10.1219	36	11.3894	12.1847	12.7642	10.8884
O48676	UGT74B1	UDP-glycosyltransferase 74B1 (N-hydroxythioamide S-beta-glucosyltransferase) (EC 2.4.1.195) (Thiohydroximate S-glucosyltransferase)	51	4.98	6.47544	11.5063	3.14893	5.615	12.1632	7.51855	3.49051	2.67927	2.04318	9.78029	9.22986	7.68719	6.77593	11.801	10.5721	1.61463	0.574987	0.54922	6.48158	3.50874	1.57723	1.2726	5.11765	9.41579	2.76518	1.58077	2.78068	9.22011	1.23463	9.58056	5.09205	10.8918	11.6779	2.60741	1.15178	0.562326	36	6.07115	6.50947	3.83336	5.77984
O48726	RPN13	26S proteasome regulatory subunit RPN13 (AtRPN13) (26S proteasome non-ATPase regulatory subunit 13)	33,3	4.45	3.32522	3.83542	4.89834	5.615	3.64895	10.0247	5.58482	4.68873	6.12955	3.31831	4.00541	5.06656	8.13112	8.26067	9.39746	5.92032	6.32486	6.04142	6.48158	1.75437	3.15446	5.09038	3.41177	8.36959	7.60423	6.32307	5.56137	5.21893	1.23463	5.39995	11.4571	13.0702	9.55462	7.82223	6.91068	7.31024	36	5.30564	6.27401	5.30565	7.55318
O48782	HO1	Heme oxygenase 1, chloroplastic (AtHO1) (EC 1.14.14.18) (Protein GENOMES UNCOUPLED 2) (Protein REVERSAL OF THE DET PHENOTYPE 4)	32,7	6.95	8.22555	5.75313	11.1962	8.4225	3.64895	8.77164	2.79241	4.68873	3.4053	8.20846	5.22445	5.06656	6.77593	3.54029	3.52405	4.30568	2.87494	3.29532	11.2114	16.1402	6.30893	6.36298	3.41177	5.231	6.22165	3.16153	3.47585	10.6118	7.93688	5.39995	5.09205	3.26755	4.2465	2.08593	1.72767	2.2493	36	6.32271	4.7573	6.83614	4.7353
O48844	RPN2A	26S proteasome non-ATPase regulatory subunit 1 homolog A (26S proteasome regulatory subunit RPN2a) (AtRPN2a) (26S proteasome regulatory subunit S1 homolog A)	108,9	5.39	12.9509	19.0028	11.1962	22.46	18.2447	21.3026	7.67913	8.03782	10.2159	21.3071	17.2407	19.218	24.3933	25.9621	27.0177	16.6845	15.5247	13.7305	14.5398	16.1402	6.30893	24.1793	20.4706	24.0626	6.22165	5.53269	6.25654	13.2213	9.17151	17.7676	28.0063	28.3188	29.7255	18.7733	14.3973	15.7451	36	14.5656	20.1198	13.7458	19.4585
O48917	SQD1	UDP-sulfoquinovose synthase, chloroplastic (EC 3.13.1.1) (Sulfite:UDP-glucose sulfotransferase) (Sulfolipid biosynthesis protein)	53,1	8.19	14.701	11.5063	17.669	19.6525	19.461	28.8211	2.79241	1.33964	4.76743	3.31831	13.2353	14.1514	5.42074	15.3412	15.2709	1.07642	2.29995	4.39376	16.1164	3.50874	8.0614	15.2711	18.7647	23.0164	2.76518	3.16153	4.17103	13.2213	5.29126	13.587	3.81904	7.62429	8.49299	1.04296	1.72767	1.68698	36	13.4123	8.27866	10.5374	6.27705
O49299	At1g23190	Probable phosphoglucomutase, cytoplasmic 1 (PGM 1) (EC 5.4.2.2) (Glucose phosphomutase 1)	63,1	6.3	24.5017	22.8382	28.8652	42.1125	45.0037	43.8582	25.8298	36.1702	30.6477	32.8338	22.4651	26.9052	40.6556	42.4834	37.5898	26.3723	35.0742	33.5024	33.8093	28.5962	27.1634	34.3601	49.4706	37.6632	27.6518	38.7288	35.4537	27.8343	26.4563	25.7804	35.6444	33.7647	41.4033	28.16	31.0981	34.3019	36	33.3141	33.098	34.7663	31.6048
O49485	PGDH1	D-3-phosphoglycerate dehydrogenase 1, chloroplastic (EC 1.1.1.95) (Protein EMBRYO SAC DEVELOPMENT ARREST 9)	63,3	6.58	37.4525	32.4268	32.1891	36.4975	42.571	35.0866	46.7729	31.4815	29.2856	24.6254	21.2461	29.5258	29.8141	38.9431	32.8911	39.2894	41.3991	33.5024	38.5391	39.2979	27.1634	34.3601	35.8236	29.2936	39.4038	30.0346	26.4165	29.052	19.754	31.3546	26.7333	29.408	26.5406	25.5526	36.857	29.241	36	35.9737	32.3596	33.3703	28.277
O49629	PAP2	Probable plastid-lipid-associated protein 2, chloroplastic (AtPap2) (Fibrillin-1b)	33,6	5.83	11.3758	7.67085	11.1962	8.4225	2.43263	5.01237	9.07534	12.7265	17.7076	4.89015	13.2353	12.7537	6.77593	9.44076	7.04809	6.45853	14.3747	15.3781	8.05818	10.7017	8.0614	1.2726	1.70588	3.1386	11.752	12.6461	21.5503	9.22011	13.2281	10.9741	8.91109	8.71347	7.43137	7.30074	14.3973	11.8088	36	9.51331	10.0395	8.7652	10.2206
O50008	MS1	5-methyltetrahydropteroyltriglutamate--homocysteine methyltransferase 1 (EC 2.1.1.14) (Cobalamin-independent methionine synthase 1) (AtMS1) (Vitamin-B12-independent methionine synthase 1)	84,3	6.51	88.0309	87.8661	80.2978	115.108	126.497	136.587	104.715	105.161	135.531	63.9212	86.0293	114.085	123.322	127.45	129.215	113.562	139.147	129.067	94.7712	74.9116	79.7378	122.169	150.118	119.267	99.5463	96.4268	127.216	85.9383	72.6666	74.9025	120.936	121.989	126.333	136.628	137.062	125.961	36	108.866	113.978	107.129	111.38
O50039	OTC	Ornithine carbamoyltransferase, chloroplastic (EC 2.1.3.3) (Ornithine transcarbamylase) (OTCase)	41	7.56	8.22555	7.67085	8.04727	9.82625	12.1632	15.0371	3.49051	2.00946	2.72424	6.63663	10.6231	8.91015	9.4863	11.801	9.39746	3.22926	6.32486	4.39376	6.48158	7.19292	8.0614	6.36298	10.2353	12.5544	2.76518	1.58077	3.47585	10.6118	6.52588	9.58056	7.63808	10.8918	7.43137	2.60741	2.30356	3.37396	36	7.68827	7.86694	6.52337	6.77383
O64517	AMC4	Metacaspase-4 (AtMC4) (EC 3.4.22.-) (Metacaspase 2d) (AtMCP2d) (Metacaspase-7) [Cleaved into: Metacaspase-4 subunit p20; Metacaspase-4 subunit p10]	45,5	4.82	6.47544	13.424	6.47281	5.615	3.64895	2.50618	11.1696	16.7455	14.9833	11.5268	13.2353	12.7537	6.77593	7.08057	5.87341	8.61137	11.4997	17.575	9.63478	3.50874	6.30893	7.63557	3.41177	4.1848	11.0607	13.4365	14.5986	11.8296	9.17151	8.18702	5.09205	5.44592	5.30812	16.6874	14.9731	12.9335	36	9.00453	10.548	8.19782	9.95869
O64530	STR1	Thiosulfate/3-mercaptopyruvate sulfurtransferase 1, mitochondrial (EC 2.8.1.1) (EC 2.8.1.2) (AtMST1) (Rhodanese homolog protein 1) (AtRDH1) (Sulfurtransferase 1) (AtStr1)	41,9	6.39	6.47544	9.58856	6.47281	14.0375	14.5958	12.5309	8.37723	6.69818	5.44849	11.5268	8.01083	10.3078	13.5519	12.981	16.4455	5.92032	5.74987	6.04142	6.48158	3.50874	1.57723	16.5437	13.6471	13.6006	6.22165	7.11345	6.95171	11.8296	9.17151	10.9741	12.7301	14.1594	14.8627	5.7363	5.7589	5.62326	36	9.35832	10.0595	8.40508	10.094
O64903	NDPK2	Nucleoside diphosphate kinase II, chloroplastic (NDK II) (NDP kinase II) (NDPK II) (NDPK Ia) (EC 2.7.4.6)	25,5	8.95	12.9509	20.9205	12.7707	11.23	10.9468	15.0371	11.1696	7.368	7.49167	13.0986	9.22986	8.91015	8.13112	15.3412	12.9215	8.61137	8.62481	6.04142	9.63478	3.50874	14.3703	12.726	13.6471	11.5082	9.67811	11.0654	8.34205	9.22011	6.52588	6.79349	8.91109	10.8918	6.36974	6.77926	2.87945	6.18559	36	12.2095	10.1011	10.4978	7.17294
O65202	ACX1	Peroxisomal acyl-coenzyme A oxidase 1 (AOX 1) (EC 1.3.3.6) (Long-chain acyl-CoA oxidase) (AtCX1)	74,3	7.66	4.90033	5.75313	9.62174	23.8638	18.2447	16.2902	12.5659	14.0662	10.897	8.20846	13.2353	12.7537	23.0382	23.6019	19.9696	19.3756	15.5247	16.4766	4.90498	5.43855	4.73169	17.8163	22.1765	14.6468	10.3694	15.0173	10.4276	9.22011	6.52588	10.9741	22.9142	25.0512	12.7395	21.3807	14.9731	16.3075	36	12.9114	16.9093	11.7255	15.5652
O65282	CPN20	20 kDa chaperonin, chloroplastic (Chaperonin 10) (Ch-CPN10) (Cpn10) (Chaperonin 20) (Protein Cpn21)	26,8	8.88	26.0768	22.8382	32.1891	33.69	34.0568	32.5804	36.9995	42.1986	50.3985	14.6704	22.4651	21.8386	29.8141	29.5024	30.5417	31.7544	40.8241	36.7977	30.4809	42.8066	35.0496	33.0875	34.1177	30.3398	44.2428	48.2134	50.7475	23.8331	47.6213	16.374	31.8253	26.1404	26.5406	26.5956	35.7052	32.0526	36	34.5586	28.6898	38.7873	29.632
O65351	SBT1.7	Subtilisin-like protease SBT1.7 (EC 3.4.21.-) (Cucumisin-like serine protease) (Subtilase subfamily 1 member 7) (AtSBT1.7) (Subtilisin-like serine protease 1) (At-SLP1)	79,4	6.35	11.3758	7.67085	14.5201	8.4225	19.461	25.0618	2.79241	4.68873	4.76743	13.0986	19.8529	16.5973	14.907	17.7014	23.4936	12.9171	20.1246	17.575	12.788	7.19292	11.2159	12.726	27.2941	16.7392	3.45647	4.7423	6.25654	18.4402	14.4628	20.3805	11.4571	18.5161	18.0476	9.90815	10.9419	15.1828	36	10.9734	17.3631	11.379	15.2597
O65355	GGH2	Gamma-glutamyl hydrolase 2 (AtGGH2) (EC 3.4.19.9) (Conjugase) (GH) (Gamma-Glu-X carboxypeptidase)	38,6	7.14	3.32522	3.83542	4.89834	4.21125	7.29789	5.01237	1.39621	1.33964	2.04318	3.31831	4.00541	2.62063	9.4863	8.26067	7.04809	1.07642	1.72496	2.19688	3.1532	1.75437	4.73169	3.81779	5.11765	5.231	2.07388	1.58077	2.08551	5.21893	5.29126	4.00642	5.09205	4.35674	3.18487	1.04296	1.15178	1.68698	36	3.70661	4.4153	3.28287	3.448
O65398	GLX1	Lactoylglutathione lyase GLX1 (EC 4.4.1.5) (Glyoxalase I) (AtGLX1) (GlyI)	31,9	5.27	17.8512	19.0028	19.2435	15.4413	19.461	17.5433	16.0564	12.7265	23.1561	21.3071	21.2461	12.7537	24.3933	18.8815	19.9696	19.9138	21.2745	21.4196	19.2696	19.649	14.3703	17.8163	18.7647	12.5544	17.9736	12.6461	21.5503	17.2225	18.5194	17.7676	22.9142	17.4269	15.9244	19.2948	19.0044	20.8061	36	17.8313	20.1288	17.1772	18.7645
O65423	F18E5.200	AT4g21580/F18E5_200 (Oxidoreductase, zinc-binding dehydrogenase family protein) (Putative NADPH quinone oxidoreductase)	34,4	6.89	9.80066	5.75313	3.14893	11.23	15.8121	11.2778	5.58482	6.02837	6.12955	3.31831	5.22445	3.84359	17.6174	12.981	15.2709	6.45853	6.32486	7.68907	3.1532	5.43855	6.30893	12.726	8.52942	11.5082	6.91294	4.7423	3.47585	5.21893	1.23463	2.78707	11.4571	15.2486	13.8011	5.7363	3.45534	4.49861	36	8.30727	8.74757	6.97726	7.04863
O65570	VLN4	Villin-4	109,3	6.13	12.9509	3.83542	6.47281	15.4413	20.6774	21.3026	6.28293	5.35855	4.76743	13.0986	11.8421	17.995	27.1037	21.2417	19.9696	8.61137	8.62481	9.33673	14.5398	16.1402	8.0614	13.9985	8.52942	17.7854	3.45647	7.90384	4.17103	11.8296	10.5825	10.9741	20.3682	13.0702	23.3557	10.9511	9.21424	8.99722	36	10.7877	15.3137	10.5096	13.2603
O65719	HSP70-3	Heat shock 70 kDa protein 3 (Heat shock cognate 70 kDa protein 3) (Heat shock cognate protein 70-3) (AtHsc70-3) (Heat shock protein 70-3) (AtHsp70-3)	71,1	5.07	52.1535	51.6039	53.007	60.3613	60.8158	52.6299	45.3767	62.9629	82.4084	55.7127	44.9303	44.9002	60.9834	57.8247	62.2582	59.2032	78.1983	75.2431	54.6555	64.21	66.9447	53.449	68.2354	52.31	55.9948	70.3442	76.4688	39.6638	71.432	51.735	68.7427	69.7078	67.9439	78.2223	100.781	91.0968	36	57.9244	59.9171	62.5125	71.0361
O80448	PDX11	Pyridoxal 5'-phosphate synthase subunit PDX1.1 (AtPDX1.1) (AtPDX1;2) (PLP synthase subunit PDX1.1) (EC 4.3.3.6) (HEVER-like protein)	32,8	6	11.3758	17.2594	11.1962	16.845	14.5958	18.7964	9.77344	10.7171	9.53485	13.0986	5.22445	3.84359	10.8415	15.3412	12.9215	9.14958	7.47484	11.5336	11.2114	19.649	12.7931	15.2711	25.5883	13.6006	11.752	17.3884	6.95171	8.00236	13.2281	8.18702	14.0031	19.6053	14.8627	14.6015	11.5178	12.9335	36	13.3438	9.93655	14.9117	12.9935
O80517	At2g44790	Uclacyanin-2 (Blue copper-binding protein II) (BCB II) (Phytocyanin 2) (Uclacyanin-II)	20,3	6.28	4.90033	1.91771	4.89834	2.8075	3.64895	3.75928	2.09431	2.67927	2.72424	4.89015	4.00541	2.62063	2.71037	2.36019	3.52405	1.07642	1.72496	1.64766	3.1532	5.43855	6.30893	2.54519	5.11765	2.0924	1.38259	2.37115	0.695171	4.00118	7.93688	4.00642	3.81904	3.26755	3.18487	1.04296	1.15178	1.68698	36	3.26999	2.72887	3.23387	3.34418
O80526	ACLA-3	ATP-citrate synthase alpha chain protein 3 (ATP-citrate synthase A-3) (EC 2.3.3.8) (ATP-citrate lyase A-3) (Citrate cleavage enzyme A-3)	46,9	5.26	8.22555	9.58856	11.1962	11.23	9.73052	12.5309	7.67913	7.368	7.49167	9.78029	11.8421	11.5308	12.1967	12.981	14.0962	8.61137	12.0747	8.23829	9.63478	10.7017	8.0614	10.1808	11.9412	9.41579	6.91294	10.275	5.56137	6.61064	6.52588	10.9741	11.4571	10.8918	7.43137	8.86519	8.06246	11.2465	36	9.44895	11.2613	9.18721	9.11835
O80576	At2g44060	At2g44060 (Late embryogenesis abundant protein, group 2) (Similar to late embryogenesis abundant proteins)	36	4.84	22.7515	17.2594	25.7163	16.845	9.73052	7.51855	27.226	22.104	23.1561	9.78029	19.8529	26.9052	18.9726	9.44076	8.22277	22.6048	30.4743	28.5594	24.1745	14.2104	24.009	19.0889	6.82354	10.462	22.1214	22.1307	24.331	21.2236	18.5194	23.1675	12.7301	14.1594	11.6779	25.5526	26.4909	29.241	36	19.1453	19.4237	18.5946	20.3069
O80585	MTHFR2	Methylenetetrahydrofolate reductase 2 (AtMTHFR2) (EC 1.5.1.20)	66,8	5.5	17.8512	26.6736	22.5674	28.075	31.6242	28.8211	16.7545	20.7644	12.2591	22.8789	25.0774	30.7487	27.1037	24.782	29.3671	19.9138	14.9497	17.0258	17.693	19.649	30.3179	25.4519	29	34.5246	18.6649	16.5981	16.6841	25.0509	34.3932	24.5611	25.4603	30.4971	35.0336	23.9882	12.0937	25.867	36	22.8212	23.5386	23.1759	26.3272
O80763	At1g60420	Probable nucleoredoxin 1 (AtNrx1) (EC 1.8.1.8)	65,1	5.01	4.90033	1.91771	3.14893	12.6338	4.86526	10.0247	2.79241	2.67927	2.72424	16.4169	14.6285	12.7537	16.2622	14.1611	15.2709	7.53495	5.74987	6.59064	3.1532	1.75437	3.15446	15.2711	10.2353	11.5082	0.691294	3.16153	1.39034	14.613	5.29126	12.1934	16.5492	17.4269	15.9244	5.7363	5.7589	5.06093	36	5.0763	12.1521	5.59109	10.9505
O80840	PMM	Phosphomannomutase (AtPMM) (EC 5.4.2.8)	27,7	5.54	9.80066	3.83542	11.1962	16.845	19.461	16.2902	9.77344	12.7265	14.3023	11.5268	11.8421	11.5308	24.3933	15.3412	17.6202	8.61137	10.3498	10.9844	12.788	12.456	9.63864	16.5437	20.4706	19.8778	10.3694	7.90384	13.9034	11.8296	13.2281	12.1934	20.3682	17.4269	15.9244	11.4726	12.0937	11.2465	36	12.6923	13.5778	13.7724	13.9759
O80852	GSTF9	Glutathione S-transferase F9 (AtGSTF9) (EC 2.5.1.18) (AtGSTF7) (GST class-phi member 9)	24,1	6.65	12.9509	19.0028	19.2435	18.2488	19.461	16.2902	9.77344	9.37746	17.0265	17.9888	21.2461	19.218	16.2622	22.4218	17.6202	19.9138	16.6746	18.6735	11.2114	8.94729	20.6793	16.5437	22.1765	14.6468	18.6649	8.69422	18.7696	14.613	26.4563	17.7676	19.0952	17.4269	13.8011	17.7304	22.4597	20.8061	36	15.7083	18.891	15.5926	18.9063
O80934	At2g37660	Uncharacterized protein At2g37660, chloroplastic	34,9	8.31	21.1764	19.0028	17.669	37.9013	41.3547	35.0866	22.3393	20.7644	22.475	6.63663	9.22986	6.46423	24.3933	21.2417	24.6683	12.9171	13.7997	14.8289	20.8462	10.7017	19.102	34.3601	47.7647	30.3398	21.4301	20.55	20.8551	8.00236	5.29126	5.39995	16.5492	16.3378	15.9244	6.77926	8.63835	7.31024	36	26.4188	14.9089	25.1055	10.0259
O80950	JAL22	Jacalin-related lectin 22 (Myrosinase-binding protein-like At2g39310)	50,4	5.3	14.701	19.0028	16.0945	28.075	41.3547	33.8335	20.9431	23.4436	22.475	37.724	37.0936	33.3694	39.3004	42.4834	39.9392	28.5252	33.3493	38.9946	17.693	8.94729	15.9476	38.1779	39.2353	31.386	22.8127	22.9211	25.0262	33.0532	32.9822	33.9674	40.7364	35.9431	37.1568	27.117	38.0087	35.4265	36	24.4359	36.7532	24.683	34.9324
O80988	GLDP2	Glycine dehydrogenase (decarboxylating) 2, mitochondrial (EC 1.4.4.2) (Glycine cleavage system P protein 2) (Glycine decarboxylase 2) (Glycine decarboxylase P-protein 2) (AtGLDP2) (Glycine dehydrogenase (aminomethyl-transferring) 2)	113,7	6.65	29.402	32.4268	20.8179	25.2675	38.9221	36.3397	16.0564	25.4531	26.5614	9.78029	13.2353	10.3078	13.5519	22.4218	19.9696	12.9171	10.3498	17.0258	24.1745	14.2104	8.0614	26.7245	42.6471	26.155	19.3562	20.55	24.331	11.8296	6.52588	9.58056	28.0063	37.0323	31.8487	18.7733	15.549	19.1191	36	27.9163	14.3955	22.9122	19.8072
O81148	PAC1	Proteasome subunit alpha type-4-A (EC 3.4.25.1) (20S proteasome alpha subunit C-1) (Proteasome 27 kDa subunit) (Proteasome component 9) (Proteasome subunit alpha type-3)	27,5	7.11	6.47544	11.5063	11.1962	11.23	15.8121	13.784	6.28293	7.368	4.08637	9.78029	8.01083	12.7537	12.1967	12.981	12.9215	10.7642	6.89985	6.59064	8.05818	10.7017	9.63864	13.9985	15.353	13.6006	7.60423	9.4846	4.8662	8.00236	6.52588	9.58056	15.2762	17.4269	18.0476	8.86519	8.63835	5.62326	36	9.74904	10.3221	10.3673	10.8874
O81149	PAE1	Proteasome subunit alpha type-5-A (EC 3.4.25.1) (20S proteasome alpha subunit E-1)	25,9	4.75	11.3758	5.75313	9.62174	16.845	18.2447	16.2902	12.5659	11.3869	6.81061	9.78029	8.01083	11.5308	12.1967	16.5213	16.4455	15.6081	12.0747	15.3781	9.63478	7.19292	9.63864	15.2711	17.0588	12.5544	13.1346	7.90384	10.4276	11.8296	5.29126	9.58056	17.8222	14.1594	13.8011	18.2519	15.549	16.3075	36	12.0993	13.0607	11.4241	13.6214
O81235	MSD1	Superoxide dismutase [Mn] 1, mitochondrial (EC 1.15.1.1) (Protein MANGANESE SUPEROXIDE DISMUTASE 1) (AtMSD1) (Protein MATERNAL EFFECT EMBRYO ARREST 33)	25,4	8.48	12.9509	11.5063	8.04727	18.2488	19.461	21.3026	6.98103	6.69818	8.17273	16.4169	13.2353	16.5973	20.3278	21.2417	19.9696	10.7642	7.47484	10.4352	9.63478	21.4033	14.3703	19.0889	18.7647	14.6468	6.22165	7.90384	10.4276	13.2213	21.165	16.374	17.8222	14.1594	18.0476	9.38667	8.06246	9.55954	36	12.5965	15.1625	13.6069	14.1998
O81493	F9D12.8	F9D12.8 protein (TRAF-like family protein)	39,8	9.22	9.80066	15.3417	11.1962	8.4225	12.1632	7.51855	11.1696	14.736	12.9402	22.8789	18.4597	23.0616	18.9726	17.7014	19.9696	18.8374	20.6995	25.2641	12.788	10.7017	11.2159	6.36298	15.353	3.1386	11.752	24.5019	15.2938	18.4402	17.1084	18.9869	19.0952	5.44592	13.8011	16.6874	16.1249	24.18	36	11.4765	20.6494	12.3453	16.6522
O81644	VLN2	Villin-2	107,8	5.29	12.9509	9.58856	16.0945	35.0938	21.8937	26.3149	16.7545	15.4058	14.3023	11.5268	17.2407	16.5973	33.8796	33.0427	35.2405	17.761	14.3747	17.0258	12.788	23.1577	15.9476	35.6327	17.0588	24.0626	11.752	15.0173	9.73239	13.2213	22.3996	13.587	35.6444	16.3378	26.5406	20.3378	17.8526	18.5568	36	18.711	21.8543	18.3499	20.4975
O81852	AKHSDH2	Bifunctional aspartokinase/homoserine dehydrogenase 2, chloroplastic (AK-HD 2) (AK-HSDH 2) (Beta-aspartyl phosphate homoserine 2) [Includes: Aspartokinase (EC 2.7.2.4); Homoserine dehydrogenase (EC 1.1.1.3)]	100,2	7.49	14.701	17.2594	14.5201	22.46	14.5958	13.784	9.07534	7.368	9.53485	6.63663	5.22445	5.06656	17.6174	22.4218	19.9696	8.61137	5.74987	6.59064	14.5398	3.50874	3.15446	19.0889	17.0588	20.924	9.67811	11.0654	10.4276	4.00118	5.29126	4.00642	14.0031	13.0702	12.7395	6.25778	8.06246	3.93628	36	13.6998	10.8765	12.1606	7.9298
O82089	CCH	Copper transport protein CCH (Copper chaperone CCH)	13	4.93	3.32522	5.75313	8.04727	8.4225	6.08158	10.0247	2.79241	3.34909	3.4053	4.89015	4.00541	5.06656	6.77593	10.6209	9.39746	3.22926	3.44992	7.13986	6.48158	12.456	4.73169	8.90817	8.52942	6.27719	2.76518	4.7423	5.56137	6.61064	17.1084	4.00642	7.63808	5.44592	7.43137	4.17185	4.03123	4.49861	36	5.68903	6.06393	6.71699	6.77139
O82179	GDH2	Glycine cleavage system H protein 2, mitochondrial	17,1	5.11	3.32522	1.91771	1.57447	1.40375	6.08158	5.01237	0.698103	1.33964	1.36212	3.31831	1.39319	5.06656	5.42074	5.90048	5.87341	1.61463	1.72496	1.09844	3.1532	1.75437	1.57723	5.09038	1.70588	6.27719	0.691294	0.790384	1.39034	5.21893	3.88025	2.78707	3.81904	5.44592	5.30812	1.56445	0.57589	2.2493	36	2.52388	3.49008	2.49225	3.42766
O82204	RPL28A	60S ribosomal protein L28-1	15,9	10.58	9.80066	13.424	8.04727	9.82625	8.51421	8.77164	14.6602	9.37746	16.3455	13.0986	6.61764	7.68719	10.8415	10.6209	10.5721	10.7642	7.47484	10.4352	9.63478	8.94729	30.3179	8.90817	10.2353	6.27719	13.8259	8.69422	13.9034	9.22011	21.165	9.58056	11.4571	10.8918	8.49299	10.9511	12.6696	11.2465	36	10.9741	9.79024	12.3049	11.7417
O82264	At2g47970	NPL4-like protein 2	46,1	5.15	1.57511	5.75313	4.89834	7.01875	3.64895	2.50618	1.39621	4.01891	2.72424	6.63663	5.22445	3.84359	4.06556	5.90048	7.04809	4.8439	3.44992	3.84454	3.1532	1.75437	1.57723	2.54519	3.41177	4.1848	3.45647	3.16153	1.39034	5.21893	2.64563	4.00642	6.36507	7.62429	7.43137	5.21482	7.48657	5.06093	36	3.72665	4.98413	2.73721	5.67267
O82291	PAP3	Probable plastid-lipid-associated protein 3, chloroplastic (AtPap3) (Fibrillin-2) (Plastoglobulin 40) (AtPGL40)	40,5	4.55	12.9509	7.67085	12.7707	7.01875	2.43263	5.01237	4.88672	6.02837	7.49167	6.63663	6.61764	7.68719	2.71037	2.36019	1.17468	4.8439	8.62481	6.59064	12.788	7.19292	9.63864	3.81779	3.41177	6.27719	7.60423	7.11345	9.73239	5.21893	2.64563	9.58056	2.54603	2.17837	2.12325	1.56445	4.60712	2.2493	36	7.36254	5.24956	7.50848	3.63485
O82299	At2g35410	Putative chloroplast RNA binding protein (RNA-binding (RRM/RBD/RNP motifs) family protein)	33,8	5.64	3.32522	5.75313	1.57447	12.6338	12.1632	11.2778	4.88672	4.01891	3.4053	3.31831	1.39319	1.22296	5.42074	8.26067	7.04809	1.61463	2.87494	3.84454	1.5766	1.75437	4.73169	12.726	15.353	13.6006	6.22165	5.53269	6.25654	2.60946	1.23463	1.39354	5.09205	1.08918	3.18487	0.521482	1.15178	1.68698	36	6.55983	3.88867	7.52811	1.996
O82399	PMDH1	Malate dehydrogenase 1, peroxisomal (EC 1.1.1.37) (Peroxisomal NAD-dependent malate dehydrogenase 1) (pxNAD-MDH1) (Peroxisomal malate dehydrogenase 1) (Peroxisomal MDH1)	37,4	7.96	11.3758	13.424	16.0945	15.4413	13.3795	13.784	11.1696	8.70764	12.9402	4.89015	10.6231	11.5308	14.907	10.6209	14.0962	14.5317	18.9746	19.2227	12.788	3.50874	6.30893	10.1808	17.0588	17.7854	10.3694	11.8558	14.5986	13.2213	5.29126	16.374	19.0952	14.1594	15.9244	14.08	21.8838	20.2437	36	12.9241	13.2663	11.606	15.5859
O82462	At5g26710	Glutamate--tRNA ligase, cytoplasmic (EC 6.1.1.17) (GluRSAt) (Glutamyl-tRNA synthetase) (GluRS)	81	7.03	12.9509	15.3417	11.1962	16.845	15.8121	10.0247	5.58482	4.68873	4.76743	11.5268	15.8475	14.1514	16.2622	15.3412	11.7468	7.53495	9.1998	6.04142	11.2114	19.649	15.9476	17.8163	17.0588	12.5544	4.83906	7.11345	4.17103	10.6118	15.8738	14.9805	17.8222	16.3378	20.1709	6.25778	8.63835	6.18559	36	10.8013	11.9613	12.2623	12.9865
O82514	ADK1	Adenylate kinase 4 (AK 4) (EC 2.7.4.3) (ATP-AMP transphosphorylase 4) (ATP:AMP phosphotransferase) (Adenylate monophosphate kinase 4) (AMK4)	26,9	7.36	14.701	13.424	16.0945	4.21125	4.86526	2.50618	11.1696	8.03782	11.578	21.3071	17.2407	20.4409	9.4863	10.6209	10.5721	15.6081	11.4997	12.6321	17.693	7.19292	9.63864	6.36298	3.41177	4.1848	10.3694	12.6461	10.4276	14.613	13.2281	20.3805	8.91109	7.62429	6.36974	15.123	14.9731	11.8088	36	9.62086	14.3787	9.10302	12.5591
O82662	At2g20420	Succinate--CoA ligase [ADP-forming] subunit beta, mitochondrial (EC 6.2.1.5) (Succinyl-CoA synthetase beta chain) (SCS-beta)	45,3	6.71	29.402	26.6736	28.8652	28.075	30.4079	30.0742	16.0564	8.70764	14.9833	31.0874	29.0828	25.6822	32.5245	41.3033	30.5417	18.8374	21.2745	18.6735	24.1745	24.9121	28.7407	29.2697	37.5294	27.2012	10.3694	13.4365	14.5986	29.052	31.7475	29.961	29.2793	32.6755	27.6022	19.2948	22.4597	20.8061	36	23.6939	27.6675	23.3591	26.9865
O82663	SDH1-1	Succinate dehydrogenase [ubiquinone] flavoprotein subunit 1, mitochondrial (EC 1.3.5.1) (Flavoprotein subunit 1 of complex II) (FP)	69,6	6.29	12.9509	11.5063	12.7707	7.01875	15.8121	8.77164	10.4715	11.3869	11.578	14.6704	21.2461	25.6822	10.8415	15.3412	16.4455	13.4553	12.6497	15.9274	9.63478	10.7017	11.2159	5.09038	11.9412	5.231	11.0607	12.6461	7.64688	25.0509	14.4628	23.1675	10.1841	18.5161	14.8627	13.5585	10.9419	12.9335	36	11.363	16.251	9.46318	15.9642
P06525	ADH1	Alcohol dehydrogenase class-P (AtADH) (EC 1.1.1.1)	41,2	6.24	14.701	9.58856	19.2435	19.6525	17.0284	22.5557	4.18862	2.67927	3.4053	8.20846	15.8475	16.5973	28.4589	22.4218	21.1443	5.38211	8.04982	4.94298	11.2114	19.649	9.63864	15.2711	13.6471	19.8778	1.38259	1.58077	1.39034	10.6118	13.2281	17.7676	24.1872	23.962	20.1709	6.25778	7.48657	5.62326	36	12.5603	14.5615	10.4054	14.3661
P0CJ46	ACT1	Actin-1	41,8	5.49	21.1764	17.2594	19.2435	21.0563	25.5426	25.0618	14.6602	14.736	25.1993	16.4169	18.4597	17.995	21.683	23.6019	27.0177	17.2227	25.8744	34.0516	19.2696	10.7017	15.9476	26.7245	27.2941	25.1088	20.7388	18.9692	25.0262	23.8331	29.1019	20.3805	26.7333	20.6945	22.2941	28.6815	31.0981	30.3656	36	20.4373	22.4803	21.0867	25.9092
P0CZ23	ACX3	Acyl-coenzyme A oxidase 3, peroxisomal (AOX 3) (Acyl-CoA oxidase 3) (EC 1.3.3.6) (Medium-chain acyl-CoA oxidase) (AtCX3)	75,6	7.99	12.9509	7.67085	12.7707	25.2675	24.3263	17.5433	10.4715	10.0473	12.2591	11.5268	13.2353	15.3744	31.1693	22.4218	28.1924	16.1463	15.5247	16.4766	17.693	8.94729	12.7931	22.9067	22.1765	18.8316	9.67811	10.275	9.73239	14.613	13.2281	13.587	28.0063	34.8539	23.3557	13.037	16.7008	14.0582	36	14.8119	18.8964	14.7815	19.0489
P10795	RBCS-1A	Ribulose bisphosphate carboxylase small chain 1A, chloroplastic (RuBisCO small subunit 1A) (EC 4.1.1.39)	20,2	7.71	60.3791	42.0153	44.9598	32.2863	38.9221	31.3273	63.5274	83.7273	91.9432	11.5268	5.22445	7.68719	5.42074	9.44076	11.7468	11.8406	8.04982	8.78751	41.6923	94.5606	28.7407	31.8149	37.5294	29.2936	70.512	82.1999	151.547	6.61064	1.23463	5.39995	3.81904	11.981	8.49299	4.17185	2.87945	5.62326	36	54.3431	8.8583	63.099	5.5792
P10896	RCA	Ribulose bisphosphate carboxylase/oxygenase activase, chloroplastic (RA) (RuBisCO activase)	51,9	6.15	61.9542	42.0153	54.5815	42.1125	35.2731	56.3891	64.2255	73.68	71.5114	22.8789	23.8583	19.218	10.8415	16.5213	19.9696	27.4487	26.4494	27.461	54.6555	48.2452	99.0151	43.2682	40.9412	49.1714	68.4381	43.4711	86.2012	22.4414	25.0453	20.3805	17.8222	23.962	26.5406	31.2889	34.5534	28.1163	36	55.7492	21.6274	59.2674	25.5723
P14671	TSB1	Tryptophan synthase beta chain 1, chloroplastic (EC 4.2.1.20)	50,9	6.84	16.2761	11.5063	17.669	9.82625	12.1632	11.2778	6.98103	6.69818	5.44849	19.7352	14.6285	12.7537	10.8415	16.5213	12.9215	5.92032	6.89985	8.78751	14.5398	12.456	12.7931	5.09038	11.9412	14.6468	5.53035	7.90384	5.56137	13.2213	14.4628	16.374	8.91109	13.0702	12.7395	4.69334	7.48657	7.31024	36	10.8718	12.1122	10.0514	10.9188
P15455	CRA1	12S seed storage protein CRA1 (Cruciferin 1) (AtCRU1) (Cruciferin A1) (Legumin-type globulin storage protein CRA1) [Cleaved into: 12S seed storage protein CRA1 alpha chain (12S seed storage protein CRA1 acidic chain); 12S seed storage protein CRA1 beta chain (12S seed storage protein CRA1 basic chain)]	52,6	7.8	24.5017	30.509	25.7163	4.21125	18.2447	8.77164	53.0558	24.7833	61.9766	21.3071	23.8583	17.995	21.683	9.44076	10.5721	54.8975	70.1485	58.7665	30.4809	8.94729	12.7931	17.8163	39.2353	28.2474	27.6518	28.4538	47.2716	22.4414	11.8171	24.5611	15.2762	65.351	26.5406	43.283	57.0131	56.2326	36	27.9745	32.0743	26.7664	35.8351
P16127	CHLI1	Magnesium-chelatase subunit ChlI-1, chloroplastic (Mg-chelatase subunit I-1) (EC 6.6.1.1) (Mg-protoporphyrin IX chelatase subunit ChlI-1) (Protein CHLORINA 42)	46,2	6.47	19.6013	19.0028	22.5674	19.6525	12.1632	18.7964	18.1507	24.7833	19.0697	13.0986	10.6231	10.3078	10.8415	10.6209	15.2709	13.4553	10.9248	13.7305	25.7511	23.1577	31.8951	21.6341	18.7647	16.7392	22.1214	27.6634	19.4648	6.61064	14.4628	10.9741	10.1841	8.71347	11.6779	13.037	10.366	7.87257	36	19.3097	12.097	23.0213	10.4332
P16181	RPS11A	40S ribosomal protein S11-1 (Protein EMBRYO DEFECTIVE 1080)	17,9	10.56	12.9509	17.2594	11.1962	7.01875	8.51421	7.51855	6.98103	6.02837	6.12955	13.0986	11.8421	10.3078	8.13112	8.26067	9.39746	5.38211	5.74987	7.13986	11.2114	5.43855	11.2159	8.90817	10.2353	8.36959	8.98682	8.69422	7.64688	11.8296	9.17151	12.1934	7.63808	6.5351	6.36974	6.77926	6.91068	7.31024	36	9.28855	8.81218	8.96742	8.30418
P17094	ARP1	60S ribosomal protein L3-1 (Protein EMBRYO DEFECTIVE 2207)	44,5	10.17	35.8774	34.3445	38.487	35.0938	40.1384	45.1113	30.7165	34.8306	39.5015	40.8677	35.7004	34.5923	37.9452	41.3033	46.9873	39.2894	45.999	38.4454	38.5391	49.9996	30.3179	36.9053	40.9412	39.7556	31.1082	42.6807	34.7585	38.2721	32.9822	39.5416	48.3745	40.2998	39.2801	34.9393	35.7052	39.9252	36	37.1223	40.1256	38.334	38.8133
P17562	SAM2	S-adenosylmethionine synthase 2 (AdoMet synthase 2) (EC 2.5.1.6) (Methionine adenosyltransferase 2) (MAT 2)	43,2	6.06	27.6519	26.6736	25.7163	44.92	29.1916	41.352	21.6412	24.1135	23.8371	34.4057	35.7004	31.9717	48.7867	46.0237	45.8126	34.9837	40.8241	41.1915	24.1745	10.7017	11.2159	44.5408	39.2353	38.7094	18.6649	18.9692	22.9406	29.052	15.8738	31.3546	43.2824	41.389	44.5882	32.8533	36.2811	41.0498	36	29.4552	39.9667	25.4614	35.0805
P17597	ALS	Acetolactate synthase, chloroplastic (AtALS) (EC 2.2.1.6) (Acetohydroxy-acid synthase) (Protein CHLORSULFURON RESISTANT 1)	72,5	6.65	6.47544	11.5063	8.04727	7.01875	3.64895	7.51855	6.28293	9.37746	8.85379	6.63663	9.22986	6.46423	8.13112	12.981	8.22277	5.92032	8.62481	6.59064	4.90498	8.94729	9.63864	7.63557	13.6471	9.41579	6.91294	11.0654	7.64688	10.6118	7.93688	8.18702	5.09205	6.5351	3.18487	3.12889	1.15178	4.49861	36	7.6366	8.08905	8.86828	5.59189
P17745	TUFA	Elongation factor Tu, chloroplastic (EF-Tu) (Ras-related protein RABE1b) (AtRABE1b) (Ras-related protein Rab8D) (AtRab8D)	51,6	6.19	40.7777	49.6862	40.2364	54.7463	35.2731	50.1237	46.7729	48.2269	50.3985	24.6254	25.0774	24.2845	29.8141	30.6825	31.7164	46.8243	43.699	38.4454	43.4441	23.1577	35.0496	49.6312	59.7059	44.9866	58.0687	37.148	48.662	22.4414	21.165	24.5611	25.4603	25.0512	27.6022	44.3259	48.9507	37.1135	36	46.2491	32.7966	44.4282	30.7413
P20115	CSY4	Citrate synthase 4, mitochondrial (EC 2.3.3.16)	52,7	6.89	11.3758	11.5063	14.5201	18.2488	19.461	13.784	13.9621	12.7265	13.6212	14.6704	10.6231	16.5973	18.9726	21.2417	16.4455	18.2992	12.0747	18.6735	11.2114	1.75437	3.15446	10.1808	15.353	16.7392	11.752	16.5981	12.5131	15.8307	5.29126	16.374	16.5492	16.3378	18.0476	17.2089	18.4285	19.1191	36	14.3562	16.3998	11.0285	15.9097
P21238	CPN60A1	Chaperonin 60 subunit alpha 1, chloroplastic (CPN-60 alpha 1) (Protein SCHLEPPERLESS) (RuBisCO large subunit-binding protein subunit alpha 1)	62	5.19	61.9542	55.4393	73.825	67.38	51.0853	57.6422	102.621	73.68	97.3917	39.2958	38.3126	33.3694	52.8523	55.4645	61.0835	58.665	69.5735	57.6681	73.925	89.2975	75.0061	64.9024	66.5295	62.7719	90.5595	79.0384	103.58	38.2721	48.8559	38.148	50.9205	49.0133	43.5266	46.4119	69.6827	56.2326	36	71.2243	51.8094	78.4012	49.0071
P21240	CPN60B1	Chaperonin 60 subunit beta 1, chloroplastic (CPN-60 beta 1) (60 kDa chaperonin subunit beta 1) (RuBisCO large subunit-binding protein subunit beta, chloroplastic)	63,8	6.51	70.0047	72.5244	67.5271	74.3988	52.3016	66.4139	101.923	135.973	85.8137	52.3944	44.9303	39.6589	55.5626	57.8247	61.0835	58.665	73.0234	65.9064	78.6548	91.0518	114.963	63.6298	76.7648	60.6796	112.681	88.523	77.164	42.2733	58.2038	40.7609	49.6475	51.1916	53.0812	47.9763	62.772	53.421	36	80.7645	56.561	84.9013	51.0364
P21276	FSD1	Superoxide dismutase [Fe] 1, chloroplastic (EC 1.15.1.1) (Protein FE SUPEROXIDE DISMUTASE 1)	23,8	6.52	12.9509	15.3417	12.7707	5.615	20.6774	18.7964	4.18862	4.68873	3.4053	11.5268	8.01083	12.7537	9.4863	9.44076	10.5721	4.8439	5.17489	6.59064	12.788	5.43855	6.30893	10.1808	11.9412	11.5082	4.14776	5.53269	6.25654	6.61064	5.29126	9.58056	5.09205	11.981	11.6779	6.25778	2.30356	8.43489	36	10.9372	8.71111	8.23362	7.46996
P22953	MED37E	Probable mediator of RNA polymerase II transcription subunit 37e (Heat shock 70 kDa protein 1) (Heat shock cognate 70 kDa protein 1) (Heat shock cognate protein 70-1) (AtHsc70-1) (Heat shock protein 70-1) (AtHsp70-1) (Protein EARLY-RESPONSIVE TO DEHYDRATION 2)	71,3	5.12	61.9542	66.7712	62.6288	67.38	80.2768	68.9201	47.471	68.3215	90.5811	59.0311	59.5588	60.2745	71.8249	70.8057	68.1316	69.4292	83.3732	79.6368	62.7137	67.8941	83.0675	63.6298	81.8824	71.1415	57.3774	67.1826	80.6398	51.6674	84.6601	61.3156	75.1078	75.1537	77.4986	87.0874	105.964	96.7201	36	68.2561	69.1184	70.6143	79.4638
P23321	PSBO1	Oxygen-evolving enhancer protein 1-1, chloroplastic (OEE1) (33 kDa subunit of oxygen evolving system of photosystem II) (33 kDa thylakoid membrane protein) (Manganese-stabilizing protein 1) (MSP-1) (OEC 33 kDa subunit)	35,1	5.66	39.0276	34.3445	35.338	26.6713	20.6774	18.7964	38.3957	36.1702	44.95	9.78029	6.61764	10.3078	5.42074	4.72038	9.39746	14.5317	9.77479	15.9274	35.3859	53.5083	66.9447	22.9067	27.2941	20.924	34.5647	37.148	45.8813	8.00236	14.4628	6.79349	15.2762	10.8918	19.1092	12.5156	15.549	15.1828	36	32.7079	9.60869	38.2842	13.087
P23686	SAM1	S-adenosylmethionine synthase 1 (AdoMet synthase 1) (EC 2.5.1.6) (Methionine adenosyltransferase 1) (MAT 1)	43,1	5.82	29.402	28.5913	22.5674	39.305	27.9753	37.5928	21.6412	24.7833	26.5614	34.4057	33.0882	30.7487	43.3659	42.4834	42.2886	33.9073	37.3742	36.7977	22.4228	17.8946	15.9476	38.1779	37.5294	39.7556	19.3562	19.7596	22.9406	26.4426	14.4628	27.1739	42.0094	34.8539	41.4033	29.7245	29.9463	36.5512	36	28.7133	37.1622	25.976	31.3964
P24636	TUBB4	Tubulin beta-4 chain (Beta-4-tubulin)	49,8	4.86	26.0768	28.5913	28.8652	26.6713	21.8937	28.8211	44.6786	40.1891	38.1394	29.5155	25.0774	37.213	32.5245	25.9621	34.0658	44.1333	42.5491	53.8235	30.4809	28.5962	27.1634	25.4519	23.8824	20.924	42.1689	49.7942	35.4537	27.8343	38.2734	28.5675	22.9142	27.2296	26.5406	43.283	46.6471	48.9224	36	31.5474	36.096	31.5462	34.468
P25696	ENO2	Bifunctional enolase 2/transcriptional activator (EC 4.2.1.11) (2-phospho-D-glycerate hydro-lyase 2) (2-phosphoglycerate dehydratase 2) (LOW EXPRESSION OF OSMOTICALLY RESPONSIVE GENES 1)	47,7	5.77	57.0538	55.4393	46.5342	53.3425	52.3016	46.3644	64.2255	46.2175	66.0629	42.6141	42.3181	62.7205	55.5626	44.8436	52.8607	71.582	83.9482	70.3001	45.0207	67.8941	54.3269	47.086	58	46.0328	68.4381	49.0038	63.2606	46.2745	66.1407	44.9415	52.1935	46.8349	50.958	68.3141	97.3254	81.5373	36	54.1713	58.5278	55.4514	61.6133
P25856	GAPA1	Glyceraldehyde-3-phosphate dehydrogenase GAPA1, chloroplastic (EC 1.2.1.13) (NADP-dependent glyceraldehydephosphate dehydrogenase A subunit 1)	42,5	7.75	55.4787	53.5216	46.5342	42.1125	42.571	37.5928	80.2818	93.7746	74.2356	16.4169	14.6285	19.218	14.907	23.6019	28.1924	27.987	18.3996	22.518	46.5973	64.21	49.4199	40.723	49.4706	36.617	87.103	71.1345	80.6398	18.4402	14.4628	10.9741	20.3682	16.3378	20.1709	14.6015	14.3973	16.8698	36	58.4559	20.6521	58.435	16.2914
P25857	GAPB	Glyceraldehyde-3-phosphate dehydrogenase GAPB, chloroplastic (EC 1.2.1.13) (NADP-dependent glyceraldehydephosphate dehydrogenase B)	47,6	6.8	52.1535	51.6039	48.1087	47.7275	46.22	48.8706	71.9046	68.9913	64.7008	13.0986	17.2407	15.3744	17.6174	27.1422	30.5417	23.6813	22.4245	19.7719	49.7505	73.1573	60.6358	41.9956	59.7059	39.7556	78.1162	71.1345	80.6398	21.2236	19.754	13.587	19.0952	18.5161	20.1709	13.037	10.366	8.99722	36	55.5868	20.7659	61.6546	16.083
P25858	GAPC1	Glyceraldehyde-3-phosphate dehydrogenase GAPC1, cytosolic (EC 1.2.1.12) (NAD-dependent glyceraldehydephosphate dehydrogenase C subunit 1)	36,9	7.12	60.3791	53.5216	61.0543	72.995	71.7626	62.6546	179.412	204.964	152.558	59.0311	56.9465	89.6256	84.0215	74.346	76.3543	261.032	193.196	148.289	64.2903	58.9469	44.6882	68.7201	83.5883	60.6796	187.341	124.881	136.949	52.8851	51.5016	55.7414	70.0157	78.4212	72.1904	226.323	172.767	191.191	36	102.145	115.871	92.2315	107.893
P28297	ICL	Isocitrate lyase (ICL) (EC 4.1.3.1) (Isocitrase) (Isocitratsysase)	64,2	7.2	21.1764	22.8382	25.7163	36.4975	24.3263	31.3273	30.0184	20.0946	38.8205	29.5155	33.0882	31.9717	46.0763	37.763	38.7645	53.8211	64.3986	55.4712	22.4228	33.8594	25.5862	33.0875	44.353	29.2936	15.2085	23.7115	15.9889	25.0509	30.3365	35.361	38.1904	42.4782	35.0336	50.5837	41.4641	42.7368	36	27.8684	43.43	27.0568	37.915
P28769	CCT1	T-complex protein 1 subunit alpha (TCP-1-alpha) (CCT-alpha) (Chaperonin CCT1)	59,2	6.3	16.2761	20.9205	14.5201	19.6525	14.5958	13.784	26.5279	15.4058	22.475	22.8789	23.8583	21.8386	27.1037	21.2417	23.4936	14.5317	18.9746	17.575	17.693	8.94729	8.0614	19.0889	20.4706	19.8778	24.1953	16.5981	18.0744	21.2236	11.8171	24.5611	25.4603	20.6945	25.479	18.2519	27.0668	21.3684	36	18.2397	21.2774	17.0008	21.7692
P29197	CPN60	Chaperonin CPN60, mitochondrial (HSP60)	61,2	5.78	39.0276	40.0976	46.5342	43.5163	54.7342	43.8582	34.9051	28.1324	25.8803	44.186	47.7167	48.7438	52.8523	57.8247	55.2101	30.1398	30.4743	32.404	45.0207	44.561	46.2655	49.6312	59.7059	44.9866	25.5779	30.0346	25.0262	47.6662	50.2669	40.7609	56.0126	54.4592	49.8963	37.0252	33.9775	34.3019	36	39.6318	44.3946	41.2011	44.9296
P29513	TUBB5	Tubulin beta-5 chain (Beta-5-tubulin)	50,3	4.77	22.7515	19.0028	27.2908	23.8638	21.8937	31.3273	41.8862	35.5004	30.6477	26.1972	26.4706	34.5923	31.1693	24.782	32.8911	47.3625	42.5491	51.0774	27.3277	23.1577	19.102	26.7245	27.2941	23.0164	33.8734	45.0519	34.0634	31.6615	29.1019	29.961	22.9142	21.7837	24.4174	49.0193	44.3435	50.047	36	28.2405	35.2324	28.8457	33.6944
P29517	TUBB9	Tubulin beta-9 chain (Beta-9-tubulin)	49,6	4.78	26.0768	28.5913	28.8652	25.2675	20.6774	28.8211	43.9805	38.8495	36.0962	29.5155	26.4706	37.213	32.5245	24.782	32.8911	43.0568	43.699	53.2743	28.9043	26.8419	27.1634	25.4519	22.1765	20.924	41.4776	49.7942	34.7585	27.8343	37.0388	27.1739	22.9142	27.2296	25.479	41.1971	46.0712	48.36	36	30.8028	35.9363	30.8325	33.6998
P30184	LAP1	Leucine aminopeptidase 1 (EC 3.4.11.1) (Leucyl aminopeptidase 1) (AtLAP1) (Proline aminopeptidase 1) (EC 3.4.11.5) (Prolyl aminopeptidase 1)	54,5	5.92	24.5017	20.9205	25.7163	33.69	34.0568	30.0742	29.3203	25.4531	29.9667	21.3071	23.8583	25.6822	31.1693	37.763	31.7164	37.6747	46.574	37.3469	30.4809	33.8594	28.7407	30.5423	37.5294	28.2474	33.8734	23.7115	25.7213	27.8343	29.1019	28.5675	30.5523	30.4971	27.6022	35.9822	38.0087	38.8005	36	28.1888	32.5658	30.3007	31.883
P31167	AAC1	ADP,ATP carrier protein 1, mitochondrial (ADP/ATP translocase 1) (Adenine nucleotide translocator 1) (ANT 1)	41,4	9.83	27.6519	20.9205	19.2435	8.4225	9.73052	6.26546	38.3957	36.1702	42.9068	21.3071	23.8583	21.8386	10.8415	16.5213	7.04809	46.8243	45.424	35.1501	25.7511	23.1577	19.102	2.54519	11.9412	8.36959	37.3299	43.4711	40.3199	21.2236	30.3365	17.7676	7.63808	14.1594	8.49299	47.4548	43.7676	48.36	36	23.3008	25.4237	23.5542	26.5779
P31265	TCTP1	Translationally-controlled tumor protein 1 (TCTP1)	18,9	4.64	19.6013	17.2594	19.2435	16.845	14.5958	22.5557	11.1696	12.7265	15.6644	9.78029	15.8475	14.1514	16.2622	16.5213	15.2709	10.7642	15.5247	13.7305	17.693	12.456	24.009	15.2711	20.4706	14.6468	15.8998	15.8077	17.3793	15.8307	13.2281	13.587	15.2762	13.0702	16.986	10.9511	19.5803	10.6842	36	16.629	14.2059	17.0704	14.3549
P32961	NIT1	Nitrilase 1 (EC 3.5.5.1)	38,1	6.28	24.5017	20.9205	20.8179	37.9013	37.7058	30.0742	7.67913	8.70764	18.3886	27.769	30.476	23.0616	36.59	40.1232	35.2405	12.3788	15.5247	23.0672	20.8462	23.1577	15.9476	33.0875	40.9412	31.386	9.67811	10.275	16.6841	29.052	19.754	25.7804	34.3714	34.8539	39.2801	15.123	20.1562	20.2437	36	22.9663	27.1368	22.4448	26.5127
P33207	At1g24360	3-oxoacyl-[acyl-carrier-protein] reductase, chloroplastic (EC 1.1.1.100) (3-ketoacyl-acyl carrier protein reductase)	33,5	9.41	11.3758	11.5063	4.89834	5.615	1.21632	7.51855	9.77344	10.0473	10.897	11.5268	11.8421	10.3078	4.06556	5.90048	5.87341	11.3024	6.89985	8.78751	8.05818	23.1577	12.7931	6.36298	3.41177	7.32339	8.98682	11.0654	6.25654	10.6118	17.1084	10.9741	5.09205	3.26755	3.18487	6.25778	5.7589	3.93628	36	8.09422	8.50066	9.71287	7.35464
P34066	PAF1	Proteasome subunit alpha type-1-A (EC 3.4.25.1) (20S proteasome alpha subunit F-1) (Proteasome 30 kDa subunit) (Proteasome component 2A) (AtPSM30) (Proteasome subunit alpha type-6) (Protein ARSENIC TOLERANCE 5)	30,5	5.08	6.47544	9.58856	8.04727	12.6338	15.8121	15.0371	8.37723	7.368	9.53485	14.6704	15.8475	10.3078	18.9726	18.8815	19.9696	10.7642	13.2247	9.33673	9.63478	10.7017	6.30893	13.9985	15.353	17.7854	6.91294	11.0654	7.64688	13.2213	10.5825	12.1934	20.3682	22.8729	16.986	12.5156	12.0937	12.9335	36	10.3194	14.6639	11.0453	14.863
P34788	RPS18A	40S ribosomal protein S18	17,5	10.54	16.2761	19.0028	12.7707	9.82625	14.5958	11.2778	7.67913	4.68873	11.578	19.7352	14.6285	15.3744	8.13112	11.801	12.9215	14.5317	13.7997	12.6321	14.5398	16.1402	9.63864	12.726	13.6471	12.5544	4.83906	11.0654	11.8179	14.613	3.88025	17.7676	10.1841	11.981	11.6779	12.5156	10.9419	12.9335	36	11.9661	13.7283	11.8854	11.8328
P34795	PGIC	Glucose-6-phosphate isomerase, cytosolic (GPI) (EC 5.3.1.9) (Phosphoglucose isomerase) (PGI) (Phosphohexose isomerase) (PHI)	61,7	6.65	8.22555	7.67085	8.04727	15.4413	24.3263	18.7964	7.67913	8.70764	8.17273	11.5268	9.22986	14.1514	17.6174	25.9621	25.843	11.3024	12.0747	10.9844	9.63478	12.456	12.7931	17.8163	25.5883	18.8316	8.29553	7.11345	10.4276	13.2213	14.4628	13.587	15.2762	25.0512	22.2941	12.5156	9.21424	11.2465	36	11.8963	15.4102	13.6618	15.2076
P35510	PAL1	Phenylalanine ammonia-lyase 1 (EC 4.3.1.24)	78,7	6.3	4.90033	3.83542	6.47281	15.4413	21.8937	15.0371	11.8677	17.4153	15.6644	13.0986	8.01083	11.5308	18.9726	16.5213	15.2709	10.7642	8.04982	12.6321	6.48158	5.43855	6.30893	17.8163	11.9412	13.6006	15.8998	17.3884	10.4276	9.22011	7.93688	10.9741	20.3682	14.1594	13.8011	11.4726	10.366	9.55954	36	12.5031	12.7612	11.7003	11.9842
P36210	RPL12A	50S ribosomal protein L12-1, chloroplastic (CL12-A)	20,1	5.64	24.5017	15.3417	20.8179	19.6525	13.3795	15.0371	18.1507	14.0662	24.5182	9.78029	11.8421	8.91015	8.13112	9.44076	11.7468	10.226	6.89985	13.1813	16.1164	62.4556	47.8427	16.5437	17.0588	11.5082	19.3562	13.4365	16.6841	11.8296	18.5194	9.58056	5.09205	2.17837	6.36974	3.65037	10.366	7.87257	36	18.385	10.0176	24.5558	8.38429
P36428	ALATS	Alanine--tRNA ligase (EC 6.1.1.7) (Alanyl-tRNA synthetase) (AlaRS)	110,4	6.46	24.5017	26.6736	27.2908	40.7088	43.7874	38.8458	18.8488	23.4436	19.0697	34.4057	31.695	25.6822	37.9452	40.1232	36.4151	22.6048	21.8495	22.518	22.4228	21.4033	19.102	40.723	47.7647	41.848	22.8127	20.55	16.6841	30.4437	26.4563	28.5675	40.7364	53.37	48.8347	26.5956	25.9151	26.4293	36	29.2411	30.3599	28.1456	34.1498
P37702	TGG1	Myrosinase 1 (EC 3.2.1.147) (Beta-glucosidase 38) (AtBGLU38) (EC 3.2.1.21) (Sinigrinase 1) (Thioglucosidase 1)	61,1	5.92	14.701	26.6736	24.1418	30.8825	38.9221	40.0989	18.8488	19.4247	21.1129	24.6254	22.4651	19.218	25.7485	30.6825	34.0658	22.0666	24.7245	18.1242	20.8462	17.8946	14.3703	29.2697	35.8236	32.4322	16.5911	26.0827	25.7213	19.8319	13.2281	20.3805	17.8222	27.2296	31.8487	16.1659	15.549	20.2437	36	26.0896	24.6356	24.3368	20.2555
P38025	PUR7	Phosphoribosylaminoimidazole-succinocarboxamide synthase, chloroplastic (EC 6.3.2.6) (SAICAR synthetase)	46	6.44	3.32522	1.91771	6.47281	9.82625	6.08158	7.51855	3.49051	2.67927	2.04318	3.31831	4.00541	7.68719	9.4863	9.44076	10.5721	3.22926	2.29995	3.29532	4.90498	1.75437	3.15446	10.1808	8.52942	10.462	0.691294	3.16153	2.08551	5.21893	2.64563	2.78707	5.09205	6.5351	4.2465	0.521482	2.87945	1.12465	36	4.81723	5.92607	4.99159	3.4501
P39207	NDK1	Nucleoside diphosphate kinase 1 (EC 2.7.4.6) (Nucleoside diphosphate kinase I) (NDK I) (NDP kinase I) (NDPK I)	16,5	6.79	16.2761	9.58856	12.7707	12.6338	12.1632	15.0371	9.77344	9.37746	15.6644	14.6704	8.01083	8.91015	10.8415	16.5213	12.9215	11.8406	10.3498	10.9844	12.788	16.1402	15.9476	11.4534	17.0588	9.41579	9.67811	11.0654	15.9889	8.00236	18.5194	9.58056	14.0031	15.2486	9.55462	11.9941	12.0937	12.3712	36	12.5872	11.6723	13.2818	12.3742
P41088	CHI1	Chalcone--flavonone isomerase 1 (Chalcone isomerase 1) (EC 5.5.1.6) (Protein TRANSPARENT TESTA 5)	26,6	5.5	9.80066	7.67085	9.62174	9.82625	7.29789	6.26546	11.1696	12.0567	12.2591	11.5268	17.2407	10.3078	16.2622	12.981	12.9215	9.14958	12.0747	13.1813	9.63478	5.43855	9.63864	10.1808	10.2353	7.32339	10.3694	11.8558	11.1227	11.8296	2.64563	10.9741	10.1841	11.981	12.7395	10.9511	9.79013	8.99722	36	9.55204	12.8495	9.53326	10.0103
P41127	RPL13B	60S ribosomal protein L13-1 (Protein BBC1 homolog)	23,8	11.02	14.701	11.5063	12.7707	22.46	25.5426	23.8087	11.1696	14.0662	15.6644	16.4169	13.2353	12.7537	23.0382	16.5213	25.843	12.9171	10.9248	12.6321	14.5398	23.1577	22.2565	24.1793	18.7647	24.0626	12.4433	16.5981	13.2082	17.2225	23.8107	14.9805	26.7333	22.8729	19.1092	15.6445	12.0937	12.3712	36	16.8544	16.0314	18.8011	18.3154
P41916	RAN1	GTP-binding nuclear protein Ran-1 (Ras-related nuclear protein 1)	25,3	6.86	16.2761	11.5063	14.5201	12.6338	12.1632	10.0247	9.77344	8.03782	11.578	8.20846	10.6231	12.7537	13.5519	9.44076	11.7468	6.99674	9.1998	8.78751	14.5398	24.9121	6.30893	15.2711	13.6471	8.36959	13.1346	14.2269	10.4276	11.8296	7.93688	13.587	11.4571	13.0702	14.8627	9.38667	6.33479	8.99722	36	11.8348	10.1454	13.4264	10.8291
P42643	GRF1	14-3-3-like protein GF14 chi (General regulatory factor 1)	29,9	4.81	37.4525	38.1799	33.7636	33.69	31.6242	33.8335	23.7355	26.7927	42.2258	37.724	33.0882	43.5025	36.59	35.4029	36.4151	33.3691	46.574	49.4298	32.0575	48.2452	55.9041	30.5423	35.8236	33.4784	24.8866	29.2442	35.4537	37.0544	52.9126	33.9674	34.3714	31.5863	35.0336	36.5037	57.589	47.7977	36	33.4775	39.1217	36.1817	40.7573
P42644	GRF3	14-3-3-like protein GF14 psi (General regulatory factor 3) (Protein RARE COLD INDUCIBLE 1A)	28,6	4.79	24.5017	30.509	32.1891	35.0938	31.6242	35.0866	20.245	20.7644	34.7341	32.8338	25.0774	39.6589	32.5245	34.2228	36.4151	31.7544	37.3742	36.2485	27.3277	48.2452	50.9971	30.5423	27.2941	32.4322	20.7388	24.5019	29.1972	31.6615	34.3932	27.1739	34.3714	33.7647	33.972	29.7245	43.7676	41.0498	36	29.4164	34.0122	32.3641	34.4309
P42645	GRF5	14-3-3-like protein GF14 upsilon (General regulatory factor 5)	30,2	4.81	21.1764	26.6736	25.7163	30.8825	24.3263	26.3149	15.3583	19.4247	34.053	29.5155	21.2461	28.1281	24.3933	27.1422	24.6683	27.987	31.0493	35.1501	19.2696	32.105	44.6882	24.1793	25.5883	25.1088	14.5172	18.9692	25.0262	26.4426	29.1019	27.1739	24.1872	27.2296	22.2941	23.9882	36.857	37.6758	36	24.8807	27.6978	25.4946	28.3278
P42731	PAB2	Polyadenylate-binding protein 2 (PABP-2) (Poly(A)-binding protein 2)	68,6	8.21	19.6013	22.8382	20.8179	15.4413	12.1632	12.5309	12.5659	10.7171	21.794	22.8789	13.2353	16.5973	18.9726	12.981	16.4455	10.226	17.2496	13.1813	14.5398	14.2104	15.9476	17.8163	13.6471	11.5082	11.752	15.8077	16.6841	17.2225	15.8738	14.9805	16.5492	16.3378	15.9244	12.5156	19.0044	15.7451	36	16.4966	15.752	14.657	16.017
P42733	RPS11C	40S ribosomal protein S11-3	17,7	10.61	8.22555	5.75313	6.47281	4.21125	2.43263	1.25309	5.58482	6.02837	7.49167	4.89015	5.22445	2.62063	4.06556	3.54029	3.52405	3.76747	6.32486	6.59064	8.05818	3.50874	4.73169	3.81779	3.41177	3.1386	6.22165	6.32307	6.95171	5.21893	3.88025	5.39995	3.81904	2.17837	3.18487	6.25778	5.7589	5.62326	36	5.27259	4.50534	5.12924	4.59126
P42734	CAD9	Probable cinnamyl alcohol dehydrogenase 9 (AtCAD9) (EC 1.1.1.195)	38,9	6.68	14.701	15.3417	12.7707	23.8638	29.1916	30.0742	10.4715	11.3869	14.3023	19.7352	22.4651	17.995	31.1693	30.6825	31.7164	17.761	21.8495	21.4196	12.788	7.19292	8.0614	27.9971	25.5883	26.155	8.98682	11.8558	14.5986	22.4414	11.8171	21.774	24.1872	25.0512	27.6022	20.3378	15.549	21.3684	36	18.0115	23.866	15.9138	21.1254
P42737	BCA2	Beta carbonic anhydrase 2, chloroplastic (AtbCA2) (AtbetaCA2) (EC 4.2.1.1) (Beta carbonate dehydratase 2)	36,6	7.4	39.0276	40.0976	41.8108	36.4975	41.3547	41.352	64.2255	63.6327	53.1228	11.5268	14.6285	11.5308	9.4863	17.7014	16.4455	23.6813	24.7245	23.0672	46.5973	53.5083	57.4813	41.9956	47.7647	35.5708	61.5252	63.2307	62.5654	15.8307	9.17151	9.58056	35.6444	32.6755	33.972	58.4059	45.4953	43.8614	36	46.7913	16.9769	52.2488	31.6264
P42742	PBF1	Proteasome subunit beta type-1 (EC 3.4.25.1) (20S proteasome beta subunit F-1) (Proteasome component 5) (Proteasome subunit beta type-6) (TAS-F22/FAFP98) (TAS-G39.20)	24.6	7.4	12.9509	9.58856	12.7707	12.6338	9.73052	10.0247	3.49051	5.35855	6.81061	14.6704	18.4597	15.3744	14.907	11.801	11.7468	9.14958	9.1998	7.68907	12.788	12.456	6.30893	11.4534	8.52942	7.32339	3.45647	8.69422	4.17103	17.2225	9.17151	16.374	14.0031	11.981	11.6779	8.86519	8.63835	10.1219	36	9.26209	12.5553	8.35342	12.0062
P42761	GSTF10	Glutathione S-transferase F10 (AtGSTF10) (EC 2.5.1.18) (AtGSTF4) (GST class-phi member 10) (Protein EARLY RESPONSE TO DEHYDRATION 13)	24,2	5.67	9.80066	7.67085	8.04727	15.4413	12.1632	12.5309	14.6602	12.7265	15.6644	9.78029	10.6231	11.5308	16.2622	11.801	11.7468	21.5284	16.6746	13.7305	4.90498	5.43855	14.3703	10.1808	13.6471	9.41579	16.5911	11.0654	15.2938	10.6118	10.5825	8.18702	10.1841	7.62429	12.7395	14.08	19.5803	17.4321	36	12.0784	13.742	11.212	12.3357
P42763	ERD14	Dehydrin ERD14	20,8	5.48	19.6013	20.9205	17.669	5.615	2.43263	2.50618	18.1507	24.7833	20.4318	21.3071	18.4597	16.5973	10.8415	2.36019	2.34936	23.6813	18.3996	23.0672	17.693	12.456	12.7931	6.36298	3.41177	2.0924	17.2823	32.4057	17.3793	17.2225	14.4628	18.9869	6.36507	2.17837	2.12325	23.4667	20.732	20.2437	36	14.6789	15.2293	13.5418	13.9757
P42770	EMB2360	Glutathione reductase, chloroplastic (GR) (GRase) (EC 1.8.1.7) (Protein EMBRYO DEFECTIVE 2360)	60,8	7.87	8.22555	13.424	9.62174	19.6525	21.8937	21.3026	7.67913	6.02837	6.81061	4.89015	6.61764	7.68719	25.7485	17.7014	17.6202	7.53495	11.4997	9.33673	11.2114	7.19292	8.0614	17.8163	23.8824	13.6006	2.07388	4.7423	7.64688	2.60946	1.23463	6.79349	12.7301	16.3378	18.0476	5.7363	8.06246	6.74791	36	12.7376	12.0707	10.692	8.69997
P42791	RPL18B	60S ribosomal protein L18-2	20,9	10.98	8.22555	9.58856	9.62174	8.4225	12.1632	11.2778	21.6412	14.736	14.9833	13.0986	10.6231	12.7537	8.13112	12.981	12.9215	21.5284	11.4997	12.6321	9.63478	41.0523	14.3703	11.4534	11.9412	12.5544	24.1953	14.2269	11.1227	11.8296	43.5647	9.58056	8.91109	9.80265	10.6162	24.5096	16.7008	13.4958	36	12.2955	12.9077	16.7279	16.5568
P42794	RPL11B	60S ribosomal protein L11-2 (L16)	20,8	9.92	12.9509	11.5063	11.1962	11.23	12.1632	12.5309	25.8298	24.7833	13.6212	13.0986	11.8421	11.5308	10.8415	10.6209	11.7468	14.5317	14.9497	12.6321	11.2114	23.1577	20.6793	11.4534	13.6471	10.462	17.2823	22.1307	15.2938	10.6118	14.4628	12.1934	12.7301	13.0702	12.7395	20.3378	14.3973	13.4958	36	15.0902	12.4216	16.1464	13.7821
P42798	RPS15AA	40S ribosomal protein S15a-1	14,8	9.89	9.80066	9.58856	9.62174	9.82625	12.1632	12.5309	4.18862	4.68873	10.2159	8.20846	9.22986	7.68719	9.4863	9.44076	11.7468	8.61137	9.77479	9.88595	9.63478	17.8946	15.9476	8.90817	15.353	8.36959	6.22165	6.32307	6.95171	9.22011	11.8171	10.9741	10.1841	9.80265	11.6779	9.38667	9.79013	10.6842	36	9.18051	9.34128	10.6227	10.393
P42799	GSA1	Glutamate-1-semialdehyde 2,1-aminomutase 1, chloroplastic (AtGSA1) (GSA 1) (EC 5.4.3.8) (Glutamate-1-semialdehyde aminotransferase 1) (GSA-AT 1)	50,3	6.87	14.701	20.9205	19.2435	19.6525	26.7589	25.0618	18.1507	16.7455	19.7508	13.0986	8.01083	7.68719	20.3278	16.5213	12.9215	14.5317	14.9497	19.2227	19.2696	30.3506	39.9565	21.6341	22.1765	23.0164	17.9736	16.5981	20.16	9.22011	18.5194	10.9741	14.0031	11.981	14.8627	10.4296	13.8214	14.0582	36	20.1095	14.1413	23.4595	13.0966
P43297	RD21A	Cysteine proteinase RD21A (EC 3.4.22.-) (Protein RESPONSIVE TO DEHYDRATION 21) (RD21)	50,9	5.41	8.22555	7.67085	11.1962	26.6713	21.8937	17.5433	7.67913	8.70764	15.6644	8.20846	9.22986	7.68719	20.3278	17.7014	17.6202	6.99674	14.3747	15.3781	9.63478	8.94729	12.7931	21.6341	25.5883	12.5544	8.98682	12.6461	14.5986	8.00236	10.5825	5.39995	16.5492	10.8918	13.8011	9.90815	11.5178	12.9335	36	13.9169	13.0583	14.1537	11.0652
P43333	At1g09760	U2 small nuclear ribonucleoprotein A' (U2 snRNP A')	28	6.05	9.80066	7.67085	8.04727	4.21125	6.08158	2.50618	10.4715	9.37746	7.49167	8.20846	11.8421	6.46423	9.4863	5.90048	9.39746	5.92032	7.47484	8.23829	8.05818	8.94729	1.57723	6.36298	1.70588	5.231	4.83906	10.275	6.25654	6.61064	3.88025	9.58056	8.91109	6.5351	8.49299	8.34371	8.06246	8.43489	36	7.29538	8.10361	5.91702	7.65019
P46010	NIT3	Nitrilase 3 (EC 3.5.5.1)	38	5.95	9.80066	13.424	12.7707	15.4413	26.7589	15.0371	7.67913	5.35855	9.53485	14.6704	22.4651	20.4409	25.7485	25.9621	25.843	8.07316	6.89985	10.4352	16.1164	10.7017	9.63864	15.2711	23.8824	11.5082	6.91294	8.69422	9.03722	21.2236	11.8171	23.1675	20.3682	19.6053	19.1092	9.90815	7.48657	7.31024	36	12.8672	17.8376	12.4181	15.5551
P46283	At3g55800	Sedoheptulose-1,7-bisphosphatase, chloroplastic (EC 3.1.3.37) (SED(1,7)P2ase) (Sedoheptulose bisphosphatase) (SBPase)	42,4	6.57	19.6013	17.2594	19.2435	25.2675	25.5426	27.568	33.5089	40.1891	25.1993	3.31831	6.61764	8.91015	9.4863	14.1611	11.7468	10.7642	5.74987	8.23829	20.8462	53.5083	33.4724	27.9971	32.4118	21.9702	31.1082	26.873	27.8068	8.00236	13.2281	2.78707	10.1841	10.8918	8.49299	3.65037	5.7589	3.37396	36	25.9311	8.77697	30.666	7.37441
P46309	GSH1	Glutamate--cysteine ligase, chloroplastic (EC 6.3.2.2) (Gamma-ECS) (GCS) (Gamma-glutamylcysteine synthetase) (Protein ROOT MERISTEMLESS 1) (AtGCL) (Protein cadmium-sensitive 2) (Protein phytoalexin-deficient 2)	58,5	6.57	14.701	11.5063	16.0945	15.4413	17.0284	18.7964	4.88672	2.67927	4.08637	17.9888	18.4597	15.3744	18.9726	23.6019	16.4455	6.45853	12.0747	14.8289	16.1164	3.50874	6.30893	16.5437	15.353	12.5544	4.14776	3.16153	4.8662	17.2225	9.17151	16.374	16.5492	17.4269	12.7395	5.7363	9.79013	11.2465	36	11.6911	16.0228	9.1734	12.9174
P46422	GSTF2	Glutathione S-transferase F2 (AtGSTF2) (EC 2.5.1.18) (24 kDa auxin-binding protein) (AtPM24) (GST class-phi member 2)	24,1	6.35	16.2761	19.0028	14.5201	29.4788	18.2447	23.8087	10.4715	9.37746	11.578	14.6704	14.6285	19.218	29.8141	22.4218	22.319	23.6813	15.5247	15.9274	16.1164	21.4033	27.1634	24.1793	22.1765	21.9702	7.60423	11.8558	13.2082	19.8319	26.4563	21.774	31.8253	16.3378	18.0476	23.9882	25.3392	23.6177	36	16.9731	19.8006	18.4086	23.0242
P46643	ASP1	Aspartate aminotransferase, mitochondrial (EC 2.6.1.1) (Transaminase A)	47,7	8.19	17.8512	24.7559	22.5674	22.46	26.7589	28.8211	10.4715	6.69818	12.9402	22.8789	25.0774	21.8386	31.1693	27.1422	32.8911	22.0666	24.1495	24.1657	22.4228	24.9121	8.0614	27.9971	40.9412	26.155	10.3694	8.69422	11.8179	17.2225	22.3996	20.3805	31.8253	29.408	27.6022	22.4237	24.1874	26.9917	36	19.2583	25.7088	20.1523	24.7156
P46644	ASP3	Aspartate aminotransferase 3, chloroplastic (EC 2.6.1.1) (Protein YELLOW-LEAF-SPECIFIC GENE 4) (Transaminase A)	48,9	9.29	21.1764	17.2594	19.2435	21.0563	19.461	18.7964	18.1507	19.4247	17.0265	26.1972	19.8529	19.218	37.9452	29.5024	24.6683	30.678	29.3244	28.0102	22.4228	23.1577	11.2159	17.8163	34.1177	16.7392	14.5172	21.3404	15.9889	23.8331	13.2281	25.7804	25.4603	33.7647	26.5406	34.4178	28.7945	30.9279	36	19.0661	27.2663	19.7018	26.9719
P46645	ASP2	Aspartate aminotransferase, cytoplasmic isozyme 1 (EC 2.6.1.1) (Transaminase A)	44,2	7.28	29.402	26.6736	20.8179	26.6713	24.3263	22.5557	13.9621	14.0662	17.7076	29.5155	33.0882	33.3694	39.3004	41.3033	34.0658	20.452	24.1495	25.2641	30.4809	17.8946	33.4724	27.9971	29	18.8316	15.8998	12.6461	15.2938	29.052	38.2734	33.9674	30.5523	39.2106	28.6639	20.3378	22.4597	22.493	36	21.7981	31.1676	22.3907	29.4456
P47924	RIBA1	Bifunctional riboflavin biosynthesis protein RIBA 1, chloroplastic (AtRIBA1) [Includes: 3,4-dihydroxy-2-butanone 4-phosphate synthase (DHBP synthase) (EC 4.1.99.12); GTP cyclohydrolase-2 (EC 3.5.4.25) (GTP cyclohydrolase II)]	59	5.87	6.47544	5.75313	6.47281	5.615	3.64895	10.0247	5.58482	4.01891	1.36212	9.78029	8.01083	11.5308	10.8415	16.5213	10.5721	5.38211	4.02491	2.19688	4.90498	5.43855	1.57723	5.09038	6.82354	7.32339	3.45647	4.7423	1.39034	6.61064	5.29126	6.79349	8.91109	8.71347	10.6162	4.69334	2.30356	1.68698	36	5.43955	8.76231	4.52746	6.18001
P47998	OASA1	Cysteine synthase 1 (EC 2.5.1.47) (At.OAS.5-8) (Beta-substituted Ala synthase 1;1) (ARAth-Bsas1;1) (CSase A) (AtCS-A) (Cys-3A) (O-acetylserine (thiol)-lyase 1) (OAS-TL A) (O-acetylserine sulfhydrylase) (Protein ONSET OF LEAF DEATH 3)	33,8	6.14	19.6013	19.0028	24.1418	22.46	27.9753	28.8211	22.3393	15.4058	19.0697	21.3071	18.4597	19.218	17.6174	24.782	22.319	22.6048	20.6995	19.2227	27.3277	23.1577	33.4724	20.3615	27.2941	19.8778	21.4301	12.6461	18.0744	19.8319	23.8107	16.374	17.8222	22.8729	25.479	32.8533	21.3079	19.6814	36	22.0908	20.6922	22.6269	22.2259
P47999	OASB	Cysteine synthase, chloroplastic/chromoplastic (EC 2.5.1.47) (At.OAS.7-4) (Beta-substituted Ala synthase 2;1) (ARAth-Bsas2;1) (CSase B) (AtCS-B) (CS-B) (O-acetylserine (thiol)-lyase) (O-acetylserine sulfhydrylase) (OAS-TL B) (cpACS1)	41,6	8.02	22.7515	19.0028	28.8652	26.6713	34.0568	28.8211	16.7545	16.7455	19.0697	9.78029	10.6231	11.5308	18.9726	20.0616	19.9696	12.3788	15.5247	15.3781	22.4228	14.2104	19.102	26.7245	32.4118	28.2474	14.5172	12.6461	21.5503	13.2213	13.2281	10.9741	14.0031	21.7837	24.4174	13.5585	18.4285	16.8698	36	23.6376	14.9133	21.3147	16.2761
P48347	GRF10	14-3-3-like protein GF14 epsilon (General regulatory factor 10)	28,9	4.81	30.9771	30.509	22.5674	19.6525	23.11	23.8087	18.1507	15.4058	19.0697	22.8789	23.8583	29.5258	25.7485	24.782	30.5417	22.0666	24.1495	28.0102	25.7511	19.649	15.9476	21.6341	30.7059	20.924	14.5172	14.2269	17.3793	22.4414	21.165	25.7804	17.8222	26.1404	24.4174	20.8593	27.6427	27.554	36	22.5834	25.7291	20.0817	23.7581
P48348	GRF8	14-3-3-like protein GF14 kappa (General regulatory factor 8)	28	4.89	21.1764	22.8382	22.5674	21.0563	20.6774	23.8087	16.0564	15.4058	23.1561	21.3071	15.8475	23.0616	18.9726	23.6019	22.319	16.6845	20.6995	21.9688	24.1745	23.1577	31.8951	20.3615	25.5883	16.7392	17.9736	14.2269	19.4648	19.8319	19.754	20.3805	22.9142	21.7837	19.1092	17.7304	32.8257	28.6786	36	20.7492	20.4958	21.5091	22.5565
P48349	GRF6	14-3-3-like protein GF14 lambda (14-3-3-like protein AFT1) (14-3-3-like protein RCI2) (General regulatory factor 6)	28	4.84	22.7515	20.9205	20.8179	16.845	19.461	18.7964	15.3583	16.0756	17.0265	24.6254	19.8529	25.6822	16.2622	18.8815	18.7949	18.8374	22.4245	21.9688	27.3277	23.1577	35.0496	17.8163	25.5883	14.6468	17.2823	13.4365	18.7696	21.2236	22.3996	24.5611	17.8222	20.6945	15.9244	15.123	25.9151	27.554	36	18.6725	20.8144	21.4528	21.2464
P48491	CTIMC	Triosephosphate isomerase, cytosolic (TIM) (Triose-phosphate isomerase) (EC 5.3.1.1)	27,2	5.5	21.1764	15.3417	25.7163	30.8825	35.2731	33.8335	80.2818	52.9157	32.0099	13.0986	17.2407	19.218	29.8141	25.9621	25.843	63.5089	45.424	34.0516	30.4809	32.105	20.6793	30.5423	29	30.3398	80.8814	22.9211	35.4537	17.2225	30.3365	14.9805	33.0983	33.7647	28.6639	70.9215	67.3791	38.2382	36	36.3812	30.4623	34.7115	37.1784
P48523	CAD4	Cinnamyl alcohol dehydrogenase 4 (AtCAD4) (EC 1.1.1.195) (Cinnamyl alcohol dehydrogenase C)	39,1	5.55	8.22555	5.75313	6.47281	15.4413	20.6774	16.2902	7.67913	5.35855	3.4053	8.20846	14.6285	11.5308	14.907	14.1611	19.9696	5.38211	8.04982	6.04142	9.63478	8.94729	17.5248	13.9985	15.353	17.7854	3.45647	7.11345	2.08551	11.8296	3.88025	14.9805	14.0031	18.5161	19.1092	5.21482	10.366	7.31024	36	9.92259	11.431	10.6555	11.69
P48641	At3g24170	Glutathione reductase, cytosolic (GR) (GRase) (EC 1.8.1.7) (OBP29)	53,8	6.8	9.80066	13.424	12.7707	22.46	20.6774	17.5433	11.8677	12.7265	11.578	19.7352	17.2407	12.7537	28.4589	23.6019	24.6683	17.761	13.7997	15.9274	4.90498	5.43855	11.2159	25.4519	22.1765	21.9702	10.3694	10.275	8.34205	15.8307	17.1084	21.774	22.9142	27.2296	25.479	18.7733	11.5178	14.0582	36	14.7609	19.3274	13.3494	19.4095
P49077	PYRB	Aspartate carbamoyltransferase, chloroplastic (EC 2.1.3.2) (Aspartate transcarbamylase) (ATCase)	43,1	6.6	11.3758	7.67085	8.04727	14.0375	18.2447	20.0495	4.18862	4.68873	6.12955	9.78029	10.6231	10.3078	12.1967	14.1611	14.0962	5.92032	4.5999	6.59064	8.05818	3.50874	4.73169	11.4534	18.7647	9.41579	2.07388	2.37115	6.25654	5.21893	3.88025	10.9741	8.91109	10.8918	7.43137	2.08593	2.30356	1.68698	36	10.4925	9.80845	7.40378	5.93156
P49200	RPS20A	40S ribosomal protein S20-1	13,9	9.72	4.90033	1.91771	4.89834	8.4225	6.08158	5.01237	11.1696	7.368	8.17273	6.63663	5.22445	10.3078	6.77593	5.90048	5.87341	4.8439	9.77479	7.68907	4.90498	1.75437	9.63864	5.09038	5.11765	4.1848	10.3694	5.53269	9.73239	6.61064	9.17151	6.79349	6.36507	6.5351	4.2465	5.7363	12.0937	8.99722	36	6.43813	7.00294	6.25837	7.39439
P49201	RPS23B	40S ribosomal protein S23-2 (S12)	15,7	10.37	6.47544	9.58856	8.04727	8.4225	9.73052	7.51855	4.18862	3.34909	6.81061	11.5268	11.8421	10.3078	6.77593	7.08057	7.04809	6.99674	6.32486	4.39376	8.05818	3.50874	4.73169	7.63557	10.2353	8.36959	5.53035	4.7423	6.25654	11.8296	9.17151	12.1934	7.63808	7.62429	6.36974	5.21482	4.03123	4.49861	36	7.12569	8.03296	6.56314	7.61903
P49209	RPL9B	60S ribosomal protein L9-1	22	9.45	27.6519	26.6736	24.1418	16.845	24.3263	15.0371	35.6032	35.5004	38.8205	24.6254	22.4651	21.8386	25.7485	16.5213	21.1443	31.2162	41.3991	32.404	30.4809	5.43855	20.6793	17.8163	17.0588	21.9702	33.8734	37.9384	37.5392	22.4414	19.754	24.5611	17.8222	16.3378	25.479	35.9822	39.1605	37.1135	36	27.1778	26.3736	24.755	26.5169
P49211	RPL32A	60S ribosomal protein L32-1	15,5	10.89	9.80066	7.67085	12.7707	5.615	9.73052	13.784	4.88672	5.35855	4.76743	9.78029	10.6231	10.3078	6.77593	11.801	10.5721	5.92032	6.32486	9.33673	9.63478	21.4033	6.30893	8.90817	8.52942	6.27719	2.07388	5.53269	2.78068	9.22011	13.2281	8.18702	10.1841	11.981	11.6779	5.21482	12.0937	8.43489	36	8.26493	9.04912	7.93878	10.0246
P49243	At1g62640	3-oxoacyl-[acyl-carrier-protein] synthase III, chloroplastic (EC 2.3.1.180) (Beta-ketoacyl-ACP synthase III) (KAS III)	42,8	7.36	9.80066	9.58856	4.89834	9.82625	7.29789	5.01237	4.88672	4.68873	7.49167	4.89015	6.61764	5.06656	6.77593	7.08057	7.04809	5.38211	5.74987	8.23829	6.48158	3.50874	1.57723	8.90817	6.82354	9.41579	2.76518	2.37115	5.56137	6.61064	2.64563	6.79349	6.36507	5.44592	9.55462	4.17185	4.03123	4.49861	36	7.05458	6.31658	5.26808	5.56856
P49572	IGPS	Indole-3-glycerol phosphate synthase, chloroplastic (IGPS) (EC 4.1.1.48)	44,5	7.39	3.32522	3.83542	6.47281	7.01875	3.64895	11.2778	6.98103	6.69818	3.4053	11.5268	11.8421	8.91015	16.2622	18.8815	15.2709	4.8439	4.5999	3.29532	6.48158	5.43855	6.30893	7.63557	6.82354	9.41579	4.83906	3.95192	3.47585	14.613	3.88025	9.58056	8.91109	8.71347	8.49299	2.60741	2.87945	2.2493	36	5.8515	10.6036	6.0412	6.88084
P49688	RPS2C	40S ribosomal protein S2-3 (AtRPS2C)	30,9	10.29	27.6519	24.7559	24.1418	23.8638	24.3263	18.7964	23.7355	18.7549	32.0099	26.1972	30.476	23.0616	24.3933	25.9621	24.6683	23.1431	29.8993	26.9118	28.9043	30.3506	15.9476	19.0889	23.8824	23.0164	21.4301	29.2442	23.6358	27.8343	19.754	23.1675	24.1872	22.8729	22.2941	24.5096	27.6427	35.4265	36	24.2263	26.0792	23.9445	25.2988
P49690	RPL23A	60S ribosomal protein L23 (Protein EMBRYO DEFECTIVE 2171)	15	10.48	8.22555	5.75313	8.04727	2.8075	6.08158	6.26546	8.37723	4.68873	4.76743	4.89015	5.22445	8.91015	6.77593	7.08057	5.87341	6.45853	9.1998	4.94298	6.48158	3.50874	9.63864	5.09038	6.82354	5.231	8.98682	6.32307	7.64688	6.61064	9.17151	4.00642	7.63808	6.5351	6.36974	10.9511	6.91068	7.31024	36	6.11265	6.59511	6.63674	7.27817
P49691	RPL4D	60S ribosomal protein L4-2 (L1)	44,7	10.3	35.8774	32.4268	33.7636	26.6713	29.1916	18.7964	20.9431	24.1135	32.0099	37.724	27.8637	29.5258	27.1037	23.6019	22.319	29.6016	29.3244	32.404	40.1157	49.9996	41.5338	27.9971	25.5883	25.1088	26.9605	35.5673	34.7585	33.0532	40.919	31.3546	29.2793	25.0512	23.3557	30.7674	37.4329	37.1135	36	28.1993	28.8298	34.1811	32.0363
P51414	RPL26A	60S ribosomal protein L26-1	16,9	10.78	21.1764	13.424	16.0945	16.845	15.8121	16.2902	13.264	12.7265	12.9402	17.9888	22.4651	17.995	17.6174	11.801	17.6202	13.9935	10.9248	13.1813	9.63478	14.2104	12.7931	16.5437	22.1765	12.5544	8.98682	12.6461	9.03722	18.4402	14.4628	16.374	16.5492	15.2486	11.6779	15.123	8.06246	12.9335	36	15.397	15.9541	13.1759	14.3191
P51420	RPL31C	60S ribosomal protein L31-3	13,8	9.95	4.90033	3.83542	6.47281	8.4225	7.29789	5.01237	3.49051	3.34909	8.85379	4.89015	8.01083	6.46423	9.4863	5.90048	8.22277	3.22926	5.17489	4.94298	3.1532	1.75437	8.0614	8.90817	6.82354	5.231	3.45647	1.58077	9.73239	8.00236	19.754	5.39995	6.36507	6.5351	6.36974	6.25778	5.7589	4.49861	36	5.73719	6.25799	5.41126	7.66017
P51430	RPS6B	40S ribosomal protein S6-2 (Protein EMBRYO DEFECTIVE 3010)	28,1	10.83	14.701	11.5063	17.669	12.6338	17.0284	17.5433	22.3393	16.7455	22.475	16.4169	8.01083	16.5973	17.6174	14.1611	17.6202	17.761	14.9497	14.2797	17.693	17.8946	31.8951	13.9985	17.0588	12.5544	17.9736	24.5019	22.2455	17.2225	30.3365	13.587	17.8222	11.981	16.986	11.9941	16.7008	15.1828	36	16.9602	15.2682	19.535	16.8681
P52420	PUR2	Phosphoribosylamine--glycine ligase, chloroplastic (EC 6.3.4.13) (Glycinamide ribonucleotide synthetase) (GARS) (Phosphoribosylglycinamide synthetase)	56,4	5.67	1.57511	3.83542	3.14893	5.615	12.1632	6.26546	4.18862	2.00946	2.72424	4.89015	2.61223	2.62063	5.42074	8.26067	10.5721	3.22926	2.29995	3.84454	3.1532	5.43855	11.2159	7.63557	10.2353	8.36959	2.07388	3.16153	4.17103	5.21893	7.93688	5.39995	7.63808	7.62429	7.43137	3.12889	0.57589	1.68698	36	4.61393	4.86114	6.16161	5.18236
P53492	ACT7	Actin-7 (Actin-2)	41,7	5.49	26.0768	22.8382	25.7163	33.69	31.6242	33.8335	33.5089	34.1607	47.6743	22.8789	30.476	31.9717	31.1693	30.6825	28.1924	41.4422	46.574	54.922	32.0575	21.4033	35.0496	29.2697	40.9412	31.386	39.4038	35.5673	47.9668	33.0532	34.3932	27.1739	30.5523	28.3188	25.479	53.7126	57.0131	51.1717	36	32.1248	35.3677	34.7828	37.8742
P54150	MSR4	Peptide methionine sulfoxide reductase A4, chloroplastic (AtMSRA4) (EC 1.8.4.11) (Peptide-methionine (S)-S-oxide reductase) (Peptide Met(O) reductase) (Protein-methionine-S-oxide reductase)	28,6	8.75	6.47544	9.58856	6.47281	8.4225	6.08158	6.26546	6.98103	6.02837	4.08637	9.78029	5.22445	6.46423	9.4863	8.26067	8.22277	3.22926	6.32486	5.4922	6.48158	10.7017	6.30893	8.90817	10.2353	5.231	6.91294	4.7423	6.25654	5.21893	6.52588	6.79349	8.91109	5.44592	6.36974	2.08593	4.60712	4.49861	36	6.71134	6.94278	7.30871	5.6063
P54873	HMGS	Hydroxymethylglutaryl-CoA synthase (HMG-CoA synthase) (EC 2.3.3.10) (3-hydroxy-3-methylglutaryl coenzyme A synthase) (Protein EMBRYO DEFECTIVE 2778) (Protein FLAKY POLLEN 1)	51,1	6.4	9.80066	9.58856	3.14893	14.0375	19.461	10.0247	4.18862	4.01891	3.4053	6.63663	8.01083	7.68719	13.5519	14.1611	11.7468	5.38211	3.44992	6.59064	11.2114	3.50874	4.73169	13.9985	18.7647	11.5082	5.53035	3.95192	2.78068	6.61064	9.17151	6.79349	11.4571	11.981	15.9244	4.17185	5.7589	6.74791	36	8.63047	8.57968	8.44291	8.7352
P55034	RPN10	26S proteasome non-ATPase regulatory subunit 4 homolog (26S proteasome regulatory subunit RPN10) (AtRPN10) (26S proteasome regulatory subunit S5A homolog) (Multiubiquitin chain-binding protein 1) (AtMCB1)	40,7	4.6	6.47544	5.75313	9.62174	8.4225	6.08158	6.26546	2.09431	5.35855	5.44849	9.78029	5.22445	6.46423	12.1967	11.801	9.39746	4.30568	5.17489	3.84454	8.05818	8.94729	11.2159	6.36298	10.2353	8.36959	4.83906	6.32307	3.47585	4.00118	6.52588	5.39995	12.7301	8.71347	8.49299	3.65037	5.18301	5.06093	36	6.16902	7.57657	7.53635	6.63977
P55217	CGS1	Cystathionine gamma-synthase 1, chloroplastic (AtCGS1) (EC 2.5.1.48) (METHIONINE OVERACCUMULATION 1) (O-succinylhomoserine (thiol)-lyase)	59,9	6.87	9.80066	9.58856	12.7707	15.4413	19.461	15.0371	5.58482	6.69818	6.12955	13.0986	15.8475	12.7537	20.3278	20.0616	19.9696	4.30568	3.44992	4.94298	12.788	5.43855	9.63864	13.9985	17.0588	15.693	8.98682	5.53269	6.25654	15.8307	10.5825	14.9805	16.5492	20.6945	19.1092	5.21482	5.18301	4.49861	36	11.168	12.7508	10.5991	12.5159
P55228	APS1	Glucose-1-phosphate adenylyltransferase small subunit, chloroplastic (EC 2.7.7.27) (ADP-glucose pyrophosphorylase) (ADP-glucose synthase) (AGPase B) (Alpha-D-glucose-1-phosphate adenyl transferase)	56,6	6.57	19.6013	24.7559	17.669	28.075	23.11	22.5557	13.9621	12.7265	10.2159	8.20846	11.8421	10.3078	18.9726	18.8815	14.0962	3.76747	6.32486	7.68907	22.4228	14.2104	14.3703	21.6341	32.4118	21.9702	19.3562	13.4365	13.2082	11.8296	10.5825	12.1934	16.5492	15.2486	12.7395	5.7363	6.33479	6.74791	36	19.1857	11.1211	19.2245	10.8846
P57106	MDH2	Malate dehydrogenase 2, cytoplasmic (EC 1.1.1.37) (Cytosolic NAD-dependent malate dehydrogenase 2) (cNAD-MDH2) (Cytosolic malate dehydrogenase 2) (Cytosolic MDH2)	35,7	6.79	14.701	19.0028	12.7707	15.4413	21.8937	17.5433	13.264	12.7265	13.6212	19.7352	18.4597	29.5258	24.3933	22.4218	23.4936	25.2959	22.9995	23.0672	14.5398	17.8946	12.7931	15.2711	18.7647	16.7392	13.8259	13.4365	17.3793	19.8319	27.6909	16.374	19.0952	20.6945	13.8011	21.3807	20.732	21.9307	36	15.6627	23.2658	15.6271	20.1701
P57720	EMB1144	Chorismate synthase, chloroplastic (EC 4.2.3.5) (5-enolpyruvylshikimate-3-phosphate phospholyase) (Protein EMBRYO DEFECTIVE 1144)	47,3	8.12	3.32522	3.83542	4.89834	12.6338	13.3795	10.0247	4.88672	6.02837	4.76743	8.20846	4.00541	7.68719	8.13112	8.26067	8.22277	6.99674	6.89985	7.68907	4.90498	5.43855	4.73169	8.90817	13.6471	9.41579	5.53035	7.90384	4.17103	6.61064	2.64563	2.78707	8.91109	8.71347	6.36974	6.25778	5.18301	5.62326	36	7.08661	7.34459	7.1835	5.90019
P57751	UGP1	UTP--glucose-1-phosphate uridylyltransferase 1 (EC 2.7.7.9) (UDP-glucose pyrophosphorylase 1) (AtUGP1) (UDPGP 1) (UGPase 1)	51,9	6.01	30.9771	30.509	28.8652	36.4975	51.0853	37.5928	29.3203	32.1513	34.053	34.4057	30.476	29.5258	47.4315	40.1232	44.6379	28.5252	34.4992	29.1086	33.8093	39.2979	36.6268	43.2682	51.1765	42.8942	33.1821	32.4057	44.4909	31.6615	42.33	33.9674	45.8285	38.1214	42.465	30.7674	33.9775	41.6121	36	34.5613	35.4148	39.6835	37.859
P59223	RPS13A	40S ribosomal protein S13-1	17,1	10.39	12.9509	9.58856	12.7707	16.845	14.5958	11.2778	21.6412	19.4247	20.4318	9.78029	13.2353	16.5973	14.907	15.3412	15.2709	18.8374	14.9497	13.7305	12.788	5.43855	4.73169	11.4534	18.7647	12.5544	17.9736	25.2923	16.6841	14.613	14.4628	16.374	15.2762	15.2486	11.6779	21.9022	17.8526	16.3075	36	15.5029	14.7388	13.9645	15.9683
P59259	At1g07660	Histone H4	11,4	11.47	11.3758	13.424	11.1962	4.21125	4.86526	2.50618	16.0564	16.7455	32.6909	13.0986	10.6231	14.1514	1.35519	3.54029	2.34936	19.3756	24.1495	28.0102	11.2114	26.8419	15.9476	1.2726	8.52942	1.0462	14.5172	15.8077	20.8551	10.6118	22.3996	8.18702	5.09205	5.44592	1.06162	20.3378	32.2498	31.4903	36	12.5635	12.9615	12.8921	15.2084
P60040	RPL7B	60S ribosomal protein L7-2	28,2	9.94	30.9771	26.6736	27.2908	28.075	26.7589	26.3149	31.4146	28.1324	27.2424	29.5155	29.0828	29.5258	20.3278	23.6019	23.4936	29.0634	17.8246	18.6735	25.7511	16.1402	12.7931	27.9971	30.7059	24.0626	29.7256	37.9384	20.8551	27.8343	17.1084	28.5675	25.4603	26.1404	22.2941	18.7733	24.1874	24.18	36	28.0978	24.5677	25.1077	23.8384
P68209	At5g08300	Succinate--CoA ligase [ADP-forming] subunit alpha-1, mitochondrial (EC 6.2.1.5) (Succinyl-CoA synthetase subunit alpha-1) (SCS-alpha-1)	36,1	8.27	8.22555	5.75313	8.04727	15.4413	15.8121	11.2778	4.18862	5.35855	6.12955	11.5268	11.8421	10.3078	13.5519	15.3412	15.2709	9.14958	8.04982	8.78751	6.48158	1.75437	3.15446	12.726	18.7647	15.693	2.07388	3.16153	4.17103	8.00236	6.52588	8.18702	14.0031	13.0702	14.8627	9.90815	10.366	12.3712	36	8.91487	11.5364	7.55339	10.8107
P92947	MDAR5	Monodehydroascorbate reductase, chloroplastic/mitochondrial (EC 1.6.5.4) (Monodehydroascorbate reductase 5, mitochondrial) (AtMDAR5) (Monodehydroascorbate reductase 6, chloroplastic) (AtMDAR6)	53,3	8.02	32.5522	45.8507	30.4397	42.1125	26.7589	32.5804	46.0748	45.5476	45.6311	31.0874	29.0828	29.5258	37.9452	33.0427	30.5417	41.4422	31.6243	34.6008	38.5391	39.2979	46.2655	30.5423	49.4706	31.386	44.2428	51.3749	42.4054	27.8343	38.2734	31.3546	38.1904	30.4971	30.7871	37.5467	28.7945	28.1163	36	38.6164	33.2103	41.5027	32.3772
P93028	UBA1	Ubiquitin-activating enzyme E1 1 (AtUBA1) (EC 6.2.1.45) (Protein MODIFIER OF SNC1 5)	120,2	5.27	24.5017	26.6736	25.7163	44.92	38.9221	47.6175	23.0374	23.4436	21.1129	31.0874	33.0882	33.3694	55.5626	44.8436	51.686	25.2959	32.1993	32.9532	24.1745	33.8594	30.3179	49.6312	42.6471	44.9866	22.8127	26.873	24.331	33.0532	44.9757	39.5416	48.3745	45.7457	49.8963	26.5956	29.9463	28.6786	36	30.6606	37.7873	33.2926	38.5342
P93031	MUR1	GDP-mannose 4,6 dehydratase 2 (EC 4.2.1.47) (GDP-D-mannose dehydratase 2) (GMD 2)	41,9	6.11	4.90033	9.58856	6.47281	18.2488	25.5426	17.5433	1.39621	6.02837	3.4053	14.6704	8.01083	11.5308	21.683	23.6019	19.9696	5.38211	7.47484	6.04142	4.90498	3.50874	3.15446	24.1793	27.2941	16.7392	2.07388	4.7423	0.695171	6.61064	14.4628	10.9741	16.5492	17.4269	19.1092	4.69334	5.18301	3.93628	36	10.3474	13.1517	9.69913	10.9939
P93033	FUM1	Fumarate hydratase 1, mitochondrial (AtFUM1) (Fumarase 1) (EC 4.2.1.2)	53	7.88	17.8512	17.2594	17.669	16.845	19.461	17.5433	9.77344	7.368	6.12955	19.7352	23.8583	20.4409	21.683	21.2417	19.9696	11.8406	12.6497	12.0828	8.05818	19.649	14.3703	16.5437	22.1765	19.8778	6.22165	7.90384	7.64688	23.8331	30.3365	20.3805	17.8222	22.8729	20.1709	10.9511	15.549	12.3712	36	14.4333	18.1669	13.6053	19.3653
P93736	TWN2	Valine--tRNA ligase, mitochondrial 1 (EC 6.1.1.9) (AtSYV1) (Protein TWIN 2) (Valyl-tRNA synthetase) (ValRS)	125,8	7.11	19.6013	20.9205	16.0945	25.2675	25.5426	25.0618	8.37723	8.03782	6.81061	17.9888	15.8475	16.5973	29.8141	24.782	27.0177	12.3788	8.62481	7.68907	16.1164	21.4033	9.63864	20.3615	22.1765	30.3398	4.83906	9.4846	5.56137	17.2225	18.5194	14.9805	30.5523	37.0323	30.7871	11.9941	8.06246	8.43489	36	17.3016	17.86	15.5468	19.7317
P93819	MDH1	Malate dehydrogenase 1, cytoplasmic (EC 1.1.1.37) (Cytosolic NAD-dependent malate dehydrogenase 1) (cNAD-MDH1) (Cytosolic malate dehydrogenase 1) (Cytosolic MDH1)	35,5	6.55	30.9771	28.5913	30.4397	28.075	36.4895	28.8211	34.207	50.2364	48.3553	22.8789	27.8637	41.0566	28.4589	34.2228	29.3671	66.7381	63.8236	65.3571	30.4809	23.1577	15.9476	27.9971	35.8236	24.0626	36.6386	36.3577	36.1489	35.6627	26.4563	28.5675	33.0983	28.3188	26.5406	108.99	35.7052	69.1661	36	35.1325	42.1963	29.6238	43.6117
P94078	At3g26720	Alpha-mannosidase At3g26720 (EC 3.2.1.24)	115,1	6.73	11.3758	5.75313	3.14893	15.4413	26.7589	20.0495	9.07534	9.37746	6.12955	4.89015	15.8475	15.3744	13.5519	28.3223	19.9696	10.226	13.7997	8.78751	3.1532	3.50874	6.30893	11.4534	18.7647	17.7854	7.60423	7.90384	4.17103	14.613	9.17151	12.1934	14.0031	18.5161	16.986	11.4726	13.8214	8.99722	36	11.9011	14.5299	8.96149	13.3083
Q00218	DHS2	Phospho-2-dehydro-3-deoxyheptonate aldolase 2, chloroplastic (EC 2.5.1.54) (3-deoxy-D-arabino-heptulosonate 7-phosphate synthase 2) (DAHP synthase 2) (Phospho-2-keto-3-deoxyheptonate aldolase 2)	56,1	8.78	8.22555	11.5063	20.8179	12.6338	3.64895	15.0371	13.264	12.0567	14.3023	9.78029	11.8421	14.1514	12.1967	9.44076	12.9215	15.6081	12.6497	14.2797	14.5398	8.94729	6.30893	15.2711	5.11765	16.7392	13.8259	12.6461	11.1227	8.00236	9.17151	14.9805	10.1841	5.44592	12.7395	10.4296	8.06246	11.8088	36	12.3881	12.5411	11.6132	10.0916
Q02166	PAT1	Anthranilate phosphoribosyltransferase, chloroplastic (EC 2.4.2.18)	46,5	7.27	6.47544	5.75313	6.47281	9.82625	7.29789	8.77164	2.09431	3.34909	4.08637	6.63663	4.00541	2.62063	9.4863	8.26067	7.04809	2.69105	3.44992	3.84454	4.90498	3.50874	3.15446	8.90817	15.353	5.231	4.14776	4.7423	6.95171	5.21893	2.64563	2.78707	5.09205	3.26755	6.36974	2.60741	1.15178	1.12465	36	6.0141	5.33814	6.32245	3.36276
Q03250	RBG7	Glycine-rich RNA-binding protein 7 (AtGR-RBP7) (AtRBG7) (Glycine-rich protein 7) (AtGRP7) (Protein COLD, CIRCADIAN RHYTHM, AND RNA BINDING 2) (Protein CCR2)	16,9	6.15	14.701	15.3417	11.1962	14.0375	7.29789	10.0247	17.4526	13.3964	12.2591	19.7352	14.6285	11.5308	23.0382	10.6209	8.22277	11.3024	14.9497	14.8289	14.5398	8.94729	15.9476	13.9985	17.0588	9.41579	12.4433	14.2269	11.8179	10.6118	13.2281	12.1934	19.0952	7.62429	8.49299	11.9941	10.9419	11.8088	36	12.8563	14.3175	13.1551	11.7767
Q03251	RBG8	Glycine-rich RNA-binding protein 8 (AtGR-RBP8) (AtRBG8) (Glycine-rich protein 8) (AtGRP8) (Protein COLD, CIRCADIAN RHYTHM, AND RNA BINDING 1) (Protein CCR1)	16,6	5.68	11.3758	13.424	9.62174	9.82625	8.51421	10.0247	16.0564	14.0662	15.6644	11.5268	9.22986	10.3078	8.13112	10.6209	8.22277	13.9935	18.3996	19.2227	9.63478	10.7017	9.63864	8.90817	13.6471	7.32339	17.2823	18.9692	14.5986	10.6118	13.2281	9.58056	8.91109	5.44592	8.49299	16.1659	17.2767	17.4321	36	12.0637	12.1839	12.3004	11.905
Q04836	CP31A	31 kDa ribonucleoprotein, chloroplastic (RNA-binding protein 1/2/3) (AtRBP33) (RNA-binding protein CP31A) (RNA-binding protein RNP-T) (RNA-binding protein cp31)	35,8	4.65	21.1764	19.0028	19.2435	12.6338	10.9468	3.75928	13.264	11.3869	12.2591	11.5268	13.2353	11.5308	10.8415	1.1801	2.34936	10.226	15.5247	14.2797	16.1164	10.7017	17.5248	15.2711	10.2353	8.36959	13.1346	11.8558	14.5986	14.613	13.2281	12.1934	12.7301	3.26755	3.18487	9.90815	10.9419	10.1219	36	13.7414	10.0771	13.0898	10.021
Q05212	DRT102	DNA damage-repair/toleration protein DRT102	33,2	5.33	1.57511	1.91771	1.57447	4.21125	7.29789	7.51855	1.39621	2.67927	1.36212	4.89015	5.22445	5.06656	6.77593	9.44076	8.22277	2.15284	4.02491	3.84454	1.5766	1.75437	4.73169	3.81779	10.2353	7.32339	2.07388	2.37115	3.47585	4.00118	2.64563	5.39995	8.91109	8.71347	6.36974	2.08593	1.72767	4.49861	36	3.2814	5.51588	4.15112	4.92814
Q05431	APX1	L-ascorbate peroxidase 1, cytosolic (AP) (AtAPx01) (EC 1.11.1.11)	27,5	6.13	34.3023	32.4268	30.4397	39.305	30.4079	26.3149	20.9431	21.4342	32.6909	35.9775	38.3126	44.9002	37.9452	30.6825	34.0658	27.4487	33.3493	35.1501	33.8093	17.8946	17.5248	33.0875	44.353	24.0626	25.5779	20.55	38.9296	37.0544	31.7475	32.7481	29.2793	34.8539	41.4033	33.8963	40.3123	36.5512	36	29.8072	35.3146	28.421	35.3163
Q05728	PUR5	Phosphoribosylformylglycinamidine cyclo-ligase, chloroplastic (EC 6.3.3.1) (AIR synthase) (AIRS) (Phosphoribosyl-aminoimidazole synthetase)	41,5	5.52	8.22555	7.67085	3.14893	5.615	9.73052	6.26546	0.698103	2.00946	2.04318	8.20846	11.8421	11.5308	6.77593	11.801	10.5721	4.30568	6.32486	6.04142	1.5766	1.75437	3.15446	3.81779	5.11765	12.5544	0.691294	3.16153	0.695171	14.613	6.52588	9.58056	6.36507	6.5351	8.49299	1.56445	2.30356	3.93628	36	5.04523	8.60026	3.6137	6.65743
Q05758	At3g58610	Ketol-acid reductoisomerase, chloroplastic (EC 1.1.1.86) (Acetohydroxy-acid reductoisomerase) (Alpha-keto-beta-hydroxylacyl reductoisomerase)	63,8	6.8	39.0276	34.3445	35.338	39.305	42.571	43.8582	21.6412	30.1418	19.0697	21.3071	27.8637	26.9052	39.3004	37.763	45.8126	30.678	30.4743	30.7563	38.5391	12.456	46.2655	38.1779	37.5294	42.8942	20.7388	15.8077	22.2455	25.0509	31.7475	23.1675	29.2793	38.1214	39.2801	23.4667	20.1562	22.493	36	33.9219	32.3178	30.5171	28.0847
Q06327	LOX1	Linoleate 9S-lipoxygenase 1 (EC 1.13.11.58) (Lipoxygenase 1) (AtLOX1)	98	5.52	29.402	22.8382	33.7636	36.4975	12.1632	48.8706	13.264	12.7265	12.2591	45.9325	48.9357	61.4975	62.3386	59.0048	50.5113	36.0601	29.8993	24.1657	24.1745	8.94729	11.2159	33.0875	29	41.848	15.2085	14.2269	7.64688	59.4958	31.7475	51.735	43.2824	21.7837	48.8347	26.5956	23.0356	19.6814	36	24.6427	46.4828	20.595	36.2435
Q06588	ACO4	1-aminocyclopropane-1-carboxylate oxidase 4 (ACC oxidase) (EC 1.14.17.4) (Ethylene-forming enzyme) (EFE)	36,7	5.36	12.9509	15.3417	16.0945	9.82625	8.51421	17.5433	5.58482	7.368	4.08637	11.5268	11.8421	12.7537	13.5519	14.1611	21.1443	8.07316	10.3498	11.5336	14.5398	7.19292	15.9476	12.726	11.9412	14.6468	4.14776	6.32307	9.73239	13.2213	14.4628	13.587	11.4571	8.71347	12.7395	7.82223	7.48657	8.43489	36	10.8122	12.7707	10.7997	10.8805
Q08682	RPSaA	40S ribosomal protein Sa-1 (Laminin receptor homolog) (p40)	32,3	5.15	9.80066	13.424	11.1962	15.4413	12.1632	15.0371	17.4526	14.736	17.7076	17.9888	8.01083	8.91015	10.8415	14.1611	10.5721	14.5317	18.3996	18.1242	11.2114	14.2104	22.2565	12.726	17.0588	10.462	15.8998	15.8077	15.9889	8.00236	25.0453	8.18702	14.0031	11.981	13.8011	14.08	23.0356	19.1191	36	14.1065	13.5044	15.069	15.2505
Q09152	FPS1	Farnesyl pyrophosphate synthase 1, mitochondrial (FPP synthase 1) (FPS 1) (EC 2.5.1.10) ((2E,6E)-farnesyl diphosphate synthase 1) (Dimethylallyltranstransferase 1) (EC 2.5.1.1) (Farnesyl diphosphate synthase 1) (Geranyltranstransferase 1)	44,2	7.01	16.2761	13.424	6.47281	9.82625	14.5958	10.0247	4.18862	6.02837	4.76743	11.5268	9.22986	5.06656	10.8415	12.981	10.5721	6.99674	8.62481	10.4352	9.63478	10.7017	6.30893	11.4534	8.52942	10.462	7.60423	5.53269	5.56137	10.6118	7.93688	10.9741	10.1841	8.71347	8.49299	7.82223	13.8214	9.55954	36	9.51156	9.58607	8.42094	9.79072
Q0WLB5	CHC2	Clathrin heavy chain 2	193,1	5.38	57.0538	59.1004	48.1087	78.61	37.7058	50.1237	62.8293	63.6327	59.2523	65.493	70.1818	67.9617	81.3112	63.7251	58.7341	69.9674	74.7484	76.3415	57.8087	67.8941	46.2655	72.5379	46.0589	60.6796	64.2903	75.8768	57.6992	71.4993	72.6666	70.7219	58.5586	52.2808	59.451	68.3141	76.5934	78.1633	36	57.3796	69.8294	61.0123	67.5832
Q0WM29	ALDH6B2	Methylmalonate-semialdehyde dehydrogenase [acylating], mitochondrial (MM-ALDH) (MMSDH) (Malonate-semialdehyde dehydrogenase [acylating]) (EC 1.2.1.27) (Aldehyde dehydrogenase family 6 member B2)	65,9	8.59	9.80066	7.67085	11.1962	8.4225	15.8121	11.2778	4.18862	4.01891	7.49167	9.78029	9.22986	10.3078	10.8415	11.801	11.7468	6.45853	7.47484	7.13986	11.2114	3.50874	4.73169	7.63557	8.52942	9.41579	4.14776	4.7423	4.17103	10.6118	2.64563	8.18702	10.1841	13.0702	10.6162	7.82223	8.63835	8.43489	36	8.87548	9.42005	6.45485	8.91228
Q0WP12	HOL1	Thiocyanate methyltransferase 1 (EC 2.1.1.n4) (Protein HARMLESS TO OZONE LAYER 1) (AtHOL1)	25,3	4.82	14.701	9.58856	12.7707	14.0375	13.3795	13.784	20.245	15.4058	16.3455	9.78029	13.2353	15.3744	17.6174	14.1611	16.4455	12.9171	13.2247	12.6321	12.788	8.94729	4.73169	12.726	18.7647	12.5544	15.8998	16.5981	18.7696	14.613	7.93688	13.587	19.0952	13.0702	12.7395	15.123	17.2767	17.4321	36	14.4731	13.932	13.5311	14.5415
Q0WW26	At4g34450	Coatomer subunit gamma (Gamma-coat protein) (Gamma-COP)	98,4	5.16	34.3023	34.3445	25.7163	29.4788	15.8121	27.568	23.0374	24.1135	27.9235	42.6141	33.0882	34.5923	43.3659	27.1422	34.0658	25.2959	29.3244	24.1657	27.3277	16.1402	15.9476	31.8149	11.9412	28.2474	23.504	20.55	25.0262	37.0544	25.0453	38.148	33.0983	26.1404	29.7255	30.7674	28.7945	27.554	36	26.9218	32.6283	22.2777	30.7031
Q1EBV4	DDI1	Protein DNA-DAMAGE INDUCIBLE 1 (EC 3.4.23.-)	45,3	4.93	3.32522	9.58856	6.47281	14.0375	10.9468	12.5309	3.49051	4.01891	4.76743	11.5268	9.22986	11.5308	17.6174	17.7014	15.2709	4.8439	6.32486	6.59064	6.48158	3.50874	6.30893	15.2711	10.2353	14.6468	2.07388	4.7423	4.17103	11.8296	9.17151	13.587	19.0952	16.3378	14.8627	5.21482	6.33479	6.18559	36	7.68652	11.1818	7.4933	11.4021
Q29Q34	At5g19440	At5g19440 (NAD(P)-binding Rossmann-fold superfamily protein)	35,6	7.12	8.22555	5.75313	4.89834	15.4413	15.8121	12.5309	3.49051	8.03782	8.17273	8.20846	8.01083	7.68719	16.2622	17.7014	19.9696	10.7642	8.62481	11.5336	6.48158	1.75437	9.63864	10.1808	10.2353	11.5082	5.53035	8.69422	6.25654	9.22011	6.52588	8.18702	15.2762	18.5161	13.8011	8.86519	7.48657	7.31024	36	9.15137	12.0847	7.80888	10.5765
Q38799	PDH2	Pyruvate dehydrogenase E1 component subunit beta-1, mitochondrial (PDHE1-B) (EC 1.2.4.1) (Protein MACCI-BOU)	39,2	5.83	12.9509	17.2594	16.0945	11.23	13.3795	8.77164	10.4715	10.0473	14.3023	19.7352	10.6231	12.7537	13.5519	17.7014	10.5721	15.0699	14.9497	14.8289	16.1164	10.7017	19.102	12.726	13.6471	12.5544	11.0607	11.0654	15.9889	13.2213	15.8738	13.587	14.0031	14.1594	11.6779	18.2519	18.4285	16.3075	36	12.723	14.4207	13.6625	15.0567
Q38814	THI1	Thiamine thiazole synthase, chloroplastic (EC 2.4.2.60) (Thiazole biosynthetic enzyme)	36,6	6.23	6.47544	9.58856	11.1962	8.4225	13.3795	15.0371	9.77344	12.0567	10.897	4.89015	9.22986	7.68719	8.13112	12.981	12.9215	2.69105	4.02491	3.29532	11.2114	7.19292	6.30893	11.4534	22.1765	13.6006	13.8259	11.8558	14.5986	8.00236	6.52588	9.58056	14.0031	19.6053	13.8011	5.7363	6.91068	5.62326	36	10.7585	7.31691	12.4693	9.97651
Q38845	PP2AA1	Serine/threonine-protein phosphatase 2A 65 kDa regulatory subunit A alpha isoform (AtA alpha) (PP2A, subunit A, alpha isoform) (PR-65 A) (Protein ROOTS CURL IN NAPHTHYLPHTHALAMIC ACID 1) (Protein enhancer of ethylene-response 1)	65,5	5.07	8.22555	19.0028	12.7707	18.2488	7.29789	15.0371	8.37723	10.0473	6.12955	13.0986	8.01083	8.91015	21.683	12.981	15.2709	10.7642	6.89985	5.4922	8.05818	10.7017	8.0614	11.4534	15.353	14.6468	8.29553	7.90384	4.8662	9.22011	10.5825	6.79349	16.5492	11.981	13.8011	13.5585	6.33479	6.74791	36	11.6819	11.4567	9.92666	10.6187
Q38858	CRT2	Calreticulin-2	48,1	4.53	16.2761	24.7559	9.62174	28.075	29.1916	20.0495	11.8677	15.4058	15.6644	22.8789	19.8529	19.218	29.8141	16.5213	24.6683	15.0699	14.9497	10.9844	11.2114	10.7017	9.63864	21.6341	13.6471	17.7854	17.2823	21.3404	12.5131	18.4402	10.5825	18.9869	31.8253	22.8729	26.5406	15.6445	10.366	13.4958	36	18.9898	19.3286	15.0838	18.7505
Q38867	CYP19-3	Peptidyl-prolyl cis-trans isomerase CYP19-3 (PPIase CYP19-3) (EC 5.2.1.8) (Cyclophilin of 19 kDa 3) (Cyclophilin-4) (Rotamase cyclophilin-2)	18,9	7.81	6.47544	5.75313	3.14893	9.82625	8.51421	10.0247	4.18862	5.35855	2.72424	6.63663	6.61764	5.06656	8.13112	11.801	10.5721	6.45853	5.74987	8.23829	4.90498	5.43855	4.73169	7.63557	11.9412	7.32339	6.91294	5.53269	2.78068	8.00236	10.5825	6.79349	8.91109	10.8918	10.6162	7.30074	3.45534	5.62326	36	6.22379	7.69686	6.35574	8.01965
Q38882	PLDALPHA1	Phospholipase D alpha 1 (AtPLDalpha1) (PLD alpha 1) (EC 3.1.4.4) (Choline phosphatase 1) (PLDalpha) (Phosphatidylcholine-hydrolyzing phospholipase D 1)	91,8	5.87	22.7515	26.6736	25.7163	32.2863	41.3547	23.8087	20.245	24.1135	31.3288	32.8338	39.7058	39.6589	37.9452	33.0427	30.5417	43.0568	40.8241	38.9946	30.4809	26.8419	19.102	34.3601	27.2941	28.2474	15.8998	19.7596	35.4537	43.665	31.7475	40.7609	43.2824	28.3188	29.7255	44.8474	37.4329	42.7368	36	27.5865	37.4004	26.3822	38.0575
Q38884	TIF3I1	Eukaryotic translation initiation factor 3 subunit I (eIF3i) (Eukaryotic translation initiation factor 3 subunit 2) (TGF-beta receptor-interacting protein 1) (TRIP-1) (eIF-3-beta) (eIF3 p36)	36,4	6.99	11.3758	13.424	12.7707	18.2488	15.8121	10.0247	9.07534	6.02837	7.49167	14.6704	14.6285	17.995	12.1967	8.26067	8.22277	9.68779	7.47484	7.68907	12.788	8.94729	14.3703	19.0889	13.6471	9.41579	5.53035	11.0654	6.25654	14.613	10.5825	13.587	16.5492	9.80265	8.49299	6.77926	8.06246	10.1219	36	11.5835	11.2029	11.2344	10.9545
Q38893	ZDS1	Zeta-carotene desaturase, chloroplastic/chromoplastic (EC 1.3.5.6) (9,9'-di-cis-zeta-carotene desaturase) (Carotene 7,8-desaturase) (Protein CHLOROPLAST BIOGENESIS 5) (Protein PIGMENT DEFECTIVE 181) (Protein SPONTANEOUS CELL DEATH 1)	61,6	7.37	12.9509	13.424	11.1962	8.4225	6.08158	13.784	6.98103	8.70764	6.12955	1.57183	4.00541	1.22296	2.71037	2.36019	2.34936	3.76747	1.72496	3.29532	12.788	7.19292	8.0614	6.36298	3.41177	12.5544	8.98682	4.7423	4.8662	4.00118	1.23463	1.39354	1.27301	2.17837	2.12325	2.60741	0.57589	2.2493	36	9.74193	2.55643	7.66297	1.95962
Q38900	CYP19-1	Peptidyl-prolyl cis-trans isomerase CYP19-1 (PPIase CYP19-1) (EC 5.2.1.8) (Cyclophilin of 19 kDa 1) (Rotamase cyclophilin-3)	18,5	8.43	12.9509	11.5063	14.5201	15.4413	9.73052	12.5309	9.77344	12.0567	13.6212	11.5268	14.6285	11.5308	13.5519	15.3412	9.39746	22.0666	20.1246	18.6735	11.2114	7.19292	28.7407	12.726	20.4706	9.41579	11.0607	11.0654	11.8179	14.613	31.7475	13.587	15.2762	9.80265	9.55462	21.9022	19.5803	19.1191	36	12.459	15.2046	13.7446	17.2425
Q38929	IPP1	Isopentenyl-diphosphate Delta-isomerase I, chloroplastic (EC 5.3.3.2) (Isopentenyl pyrophosphate isomerase I) (IPP isomerase I)	33,2	6.02	6.47544	9.58856	6.47281	11.23	14.5958	10.0247	9.07534	8.70764	3.4053	13.0986	8.01083	8.91015	12.1967	11.801	11.7468	9.68779	5.74987	6.04142	6.48158	3.50874	6.30893	10.1808	13.6471	12.5544	7.60423	6.32307	4.17103	9.22011	6.52588	9.58056	14.0031	15.2486	15.9244	11.9941	8.06246	6.18559	36	8.84173	9.69368	7.86442	10.7494
Q38946	At5g07440	Glutamate dehydrogenase 2 (GDH 2) (EC 1.4.1.3)	44,7	6.54	17.8512	13.424	17.669	19.6525	24.3263	23.8087	11.8677	17.4153	17.0265	11.5268	17.2407	19.218	24.3933	23.6019	21.1443	18.2992	16.0996	17.0258	16.1164	14.2104	12.7931	17.8163	27.2941	16.7392	12.4433	15.8077	15.2938	15.8307	19.754	14.9805	17.8222	16.3378	20.1709	16.6874	19.0044	16.3075	36	18.1157	18.7277	16.5016	17.4328
Q38970	ACC1	Acetyl-CoA carboxylase 1 (AtACC1) (EC 6.4.1.2) (Protein EMBRYO DEFECTIVE 22) (Protein GURKE) (Protein PASTICCINO 3) [Includes: Biotin carboxylase (EC 6.3.4.14)]	251,2	6.52	17.8512	20.9205	14.5201	29.4788	9.73052	18.7964	19.5469	21.4342	17.0265	40.8677	42.3181	43.5025	69.1145	43.6635	25.843	31.2162	33.3493	32.9532	17.693	16.1402	20.6793	34.3601	18.7647	20.924	24.1953	27.6634	18.7696	47.6662	34.3932	46.3351	25.4603	22.8729	23.3557	34.9393	28.2186	33.1772	36	18.8117	40.3142	22.1322	32.9354
Q39041	BFRUCT4	Acid beta-fructofuranosidase 4, vacuolar (At beta fruct4) (AtBETAFRUCT4) (EC 3.2.1.26) (Acid invertase 4) (AI 4) (Acid sucrose hydrolase 4) (Vacuolar invertase 4) (Inv-V4) (VAC-INV 4) (VI 4)	73,8	5.63	3.32522	5.75313	9.62174	15.4413	23.11	13.784	12.5659	10.0473	12.9402	9.78029	9.22986	11.5308	13.5519	15.3412	19.9696	16.6845	17.8246	19.7719	4.90498	5.43855	3.15446	12.726	20.4706	14.6468	7.60423	13.4365	9.73239	11.8296	13.2281	5.39995	12.7301	11.981	15.9244	12.5156	15.549	16.3075	36	11.8432	14.8539	10.2349	12.8295
Q39048	CER2	Protein ECERIFERUM 2	47,2	5.6	3.32522	13.424	4.89834	18.2488	9.73052	13.784	3.49051	4.01891	4.76743	14.6704	11.8421	12.7537	12.1967	20.0616	10.5721	4.30568	4.02491	7.13986	6.48158	5.43855	4.73169	17.8163	13.6471	13.6006	4.83906	3.16153	3.47585	13.2213	11.8171	17.7676	10.1841	13.0702	12.7395	9.38667	4.03123	8.43489	36	8.40974	10.8408	8.13247	11.1836
Q39061	CP33	RNA-binding protein CP33, chloroplastic (Protein PIGMENT DEFECTIVE 322)	35,7	4.64	8.22555	9.58856	6.47281	9.82625	8.51421	12.5309	6.98103	11.3869	9.53485	6.63663	4.00541	6.46423	9.4863	9.44076	8.22277	4.30568	8.62481	5.4922	6.48158	16.1402	8.0614	10.1808	11.9412	8.36959	5.53035	12.6461	9.03722	8.00236	7.93688	4.00642	7.63808	7.62429	9.55462	4.69334	5.7589	6.18559	36	9.22901	6.96431	9.82094	6.82227
Q39099	XTH4	Xyloglucan endotransglucosylase/hydrolase protein 4 (At-XTH4) (XTH-4) (EC 2.4.1.207)	34,3	8.91	11.3758	13.424	11.1962	7.01875	7.29789	7.51855	4.88672	12.7265	7.49167	14.6704	13.2353	11.5308	9.4863	10.6209	4.69873	6.99674	5.17489	7.13986	8.05818	24.9121	8.0614	7.63557	3.41177	6.27719	5.53035	6.32307	8.34205	13.2213	23.8107	14.9805	7.63808	3.26755	2.12325	5.21482	0.57589	5.06093	36	9.21512	9.28376	8.72796	8.43255
Q39101	FER1	Ferritin-1, chloroplastic (AtFer1) (EC 1.16.3.1)	28,2	6.11	11.3758	7.67085	11.1962	14.0375	9.73052	10.0247	3.49051	5.35855	7.49167	11.5268	17.2407	16.5973	13.5519	15.3412	17.6202	17.761	17.8246	15.9274	11.2114	8.94729	4.73169	7.63557	3.41177	3.1386	7.60423	4.7423	7.64688	15.8307	6.52588	14.9805	10.1841	8.71347	16.986	19.8163	21.8838	23.0554	36	8.9307	15.9323	6.5633	15.3307
Q39161	NIR1	Ferredoxin--nitrite reductase, chloroplastic (NiR) (EC 1.7.7.1)	65,5	6.28	42.3529	49.6862	38.487	43.5163	45.0037	51.3768	25.1317	26.7927	23.1561	34.4057	27.8637	26.9052	44.7211	44.8436	42.2886	27.987	21.2745	22.518	40.1157	65.9643	54.3269	40.723	58	40.8018	24.1953	26.873	25.0262	33.0532	51.5016	27.1739	39.4634	38.1214	37.1568	30.7674	22.4597	25.3047	36	38.3892	32.5342	41.7807	33.8891
Q39172	AER	NADPH-dependent oxidoreductase 2-alkenal reductase (AtAER) (EC 1.3.1.-) (EC 1.3.1.74) (NADP-dependent alkenal double bond reductase P1) (DBR1) (NADPH-azodicarbonyl/quinone reductase) (NADPH:2-alkenal/one alpha,beta-hydrogenase) (ALH) (P1-zeta-crystallin protein) (P1-ZCr)	38,1	6.18	12.9509	11.5063	16.0945	14.0375	18.2447	13.784	9.07534	9.37746	10.897	8.20846	8.01083	8.91015	10.8415	11.801	12.9215	10.226	13.2247	13.7305	16.1164	8.94729	9.63864	19.0889	17.0588	14.6468	13.1346	13.4365	8.34205	10.6118	2.64563	6.79349	20.3682	25.0512	21.2325	15.6445	26.4909	24.7423	36	12.8853	10.875	13.3789	17.0645
Q39230	At5g27470	Serine--tRNA ligase, cytoplasmic (EC 6.1.1.11) (Seryl-tRNA synthetase) (SerRS) (Seryl-tRNA(Ser/Sec) synthetase)	51,6	6.67	11.3758	17.2594	12.7707	21.0563	20.6774	15.0371	15.3583	16.7455	17.0265	13.0986	17.2407	15.3744	17.6174	23.6019	21.1443	12.9171	16.6746	10.9844	12.788	16.1402	11.2159	20.3615	25.5883	21.9702	15.2085	14.2269	16.6841	17.2225	13.2281	16.374	24.1872	34.8539	28.6639	15.6445	16.7008	18.5568	36	16.3674	16.517	17.1315	20.6035
Q39241	TRX5	Thioredoxin H5 (AtTrxh5) (Protein LOCUS OF INSENSITIVITY TO VICTORIN 1) (Thioredoxin 5) (AtTRX5)	13,1	5.27	6.47544	5.75313	3.14893	2.8075	2.43263	7.51855	3.49051	1.33964	2.72424	8.20846	6.61764	7.68719	8.13112	8.26067	9.39746	6.45853	7.47484	6.04142	4.90498	5.43855	4.73169	3.81779	3.41177	5.231	3.45647	5.53269	1.39034	8.00236	1.23463	6.79349	7.63808	4.35674	7.43137	5.7363	6.33479	5.06093	36	3.96562	7.58637	4.21281	5.84319
Q39242	NTR2	Thioredoxin reductase 2 (EC 1.8.1.9) (NADPH-dependent thioredoxin reductase 2) (NTR2) (NADPH-dependent thioredoxin reductase A) (AtNTRA)	40,6	6.7	11.3758	9.58856	9.62174	12.6338	19.461	17.5433	9.77344	12.7265	9.53485	13.0986	9.22986	10.3078	13.5519	20.0616	17.6202	10.7642	9.77479	12.0828	11.2114	7.19292	19.102	15.2711	11.9412	17.7854	8.98682	10.275	7.64688	11.8296	11.8171	10.9741	12.7301	19.6053	15.9244	12.5156	13.2455	12.3712	36	12.4732	12.9435	12.157	13.4459
Q39258	VHA-E1	V-type proton ATPase subunit E1 (V-ATPase subunit E1) (Protein EMBRYO DEFECTIVE 2448) (Vacuolar H(+)-ATPase subunit E isoform 1) (Vacuolar proton pump subunit E1)	26	6.4	14.701	15.3417	11.1962	5.615	9.73052	13.784	11.1696	11.3869	8.85379	17.9888	15.8475	12.7537	10.8415	12.981	10.5721	21.5284	14.3747	20.3211	11.2114	19.649	27.1634	8.90817	8.52942	9.41579	12.4433	14.2269	12.5131	15.8307	30.3365	16.374	8.91109	10.8918	10.6162	19.2948	20.1562	23.0554	36	11.3088	15.2454	13.7845	17.2741
Q41931	At1g62380	1-aminocyclopropane-1-carboxylate oxidase 2 (ACC oxidase 2) (AtACO2) (EC 1.14.17.4)	36,2	5.12	12.9509	9.58856	16.0945	11.23	8.51421	13.784	8.37723	11.3869	10.897	16.4169	13.2353	15.3744	17.6174	16.5213	19.9696	15.6081	23.5745	26.9118	19.2696	19.649	43.111	15.2711	15.353	17.7854	9.67811	10.275	14.5986	14.613	32.9822	14.9805	14.0031	11.981	18.0476	17.2089	20.732	23.0554	36	11.4248	18.3588	18.3323	18.6226
Q41969	EIF2B	Eukaryotic translation initiation factor 2 subunit beta (eIF2-beta) (Protein EMBRYO DEFECTIVE 1401)	30,6	7.2	6.47544	9.58856	6.47281	7.01875	6.08158	3.75928	5.58482	3.34909	7.49167	6.63663	6.61764	10.3078	9.4863	5.90048	4.69873	4.30568	9.1998	9.33673	6.48158	10.7017	19.102	7.63557	1.70588	8.36959	4.83906	1.58077	6.95171	6.61064	11.8171	5.39995	7.63808	8.71347	5.30812	5.7363	8.06246	8.99722	36	6.20244	7.38776	7.48532	7.58704
Q42029	PSBP1	Oxygen-evolving enhancer protein 2-1, chloroplastic (OEE2) (23 kDa subunit of oxygen evolving system of photosystem II) (23 kDa thylakoid membrane protein) (OEC 23 kDa subunit) (OEC23)	28,1	7.39	22.7515	17.2594	20.8179	21.0563	20.6774	22.5557	17.4526	12.7265	34.053	6.63663	8.01083	2.62063	4.06556	4.72038	14.0962	5.38211	7.47484	8.78751	20.8462	41.0523	44.6882	17.8163	27.2941	20.924	22.8127	17.3884	43.7958	4.00118	2.64563	5.39995	10.1841	10.8918	11.6779	5.7363	8.63835	8.43489	36	21.0389	6.86607	28.5131	7.51223
Q42112	RPP0B	60S acidic ribosomal protein P0-2	34,1	5.07	22.7515	19.0028	22.5674	22.46	20.6774	18.7964	32.8108	33.4909	45.6311	14.6704	15.8475	16.5973	24.3933	22.4218	23.4936	32.2926	27.0244	31.8547	22.4228	28.5962	43.111	26.7245	20.4706	20.924	33.8734	20.55	37.5392	17.2225	27.6909	16.374	21.6412	23.962	19.1092	33.8963	40.3123	32.0526	36	26.4654	23.1773	28.2457	25.8068
Q42262	RPS3AB	40S ribosomal protein S3a-2	29,8	9.74	26.0768	30.509	24.1418	23.8638	27.9753	23.8087	18.1507	25.4531	12.9402	22.8789	22.4651	23.0616	28.4589	27.1422	29.3671	20.9902	25.2994	18.1242	24.1745	41.0523	19.102	24.1793	30.7059	23.0164	13.8259	23.7115	9.73239	21.2236	34.3932	23.1675	26.7333	26.1404	27.6022	17.2089	17.8526	23.6177	36	23.6577	24.1986	23.2778	24.2155
Q42403	TRX3	Thioredoxin H3 (AtTrxh3) (Thioredoxin 3) (AtTRX3)	13,1	5.14	14.701	13.424	17.669	14.0375	9.73052	17.5433	13.264	11.3869	12.9402	13.0986	18.4597	19.218	12.1967	16.5213	14.0962	19.9138	20.6995	20.3211	17.693	16.1402	15.9476	15.2711	17.0588	12.5544	13.8259	17.3884	15.9889	15.8307	13.2281	14.9805	14.0031	14.1594	10.6162	19.8163	18.4285	24.7423	36	13.8551	17.1694	15.7632	16.2006
Q42418	PRO2	Profilin-2	14	5.02	6.47544	3.83542	3.14893	9.82625	10.9468	8.77164	4.18862	4.01891	3.4053	6.63663	5.22445	7.68719	9.4863	10.6209	9.39746	9.14958	10.9248	8.23829	6.48158	12.456	11.2159	8.90817	10.2353	7.32339	6.91294	4.7423	3.47585	5.21893	13.2281	4.00642	11.4571	8.71347	8.49299	7.30074	7.48657	7.87257	36	6.0686	8.59617	7.97238	8.19744
Q42449	PRO1	Profilin-1 (allergen Ara t 8)	14,3	4.82	11.3758	9.58856	8.04727	15.4413	13.3795	10.0247	8.37723	8.03782	10.897	8.20846	9.22986	10.3078	13.5519	11.801	12.9215	7.53495	8.04982	7.13986	11.2114	5.43855	6.30893	13.9985	15.353	9.41579	8.98682	7.11345	10.4276	8.00236	7.93688	6.79349	16.5492	7.62429	12.7395	7.30074	8.63835	8.99722	36	10.5743	9.86057	9.806	9.398
Q42472	GAD2	Glutamate decarboxylase 2 (GAD 2) (EC 4.1.1.15)	56,1	5.4	8.22555	11.5063	6.47281	15.4413	20.6774	21.3026	9.07534	11.3869	13.6212	9.78029	10.6231	8.91015	10.8415	12.981	11.7468	17.2227	13.7997	17.0258	6.48158	8.94729	19.102	13.9985	18.7647	12.5544	9.67811	7.90384	11.1227	8.00236	22.3996	6.79349	14.0031	13.0702	11.6779	16.1659	16.1249	17.4321	36	13.0788	12.5479	12.0615	13.9633
Q42479	CPK3	Calcium-dependent protein kinase 3 (EC 2.7.11.1) (Calcium-dependent protein kinase isoform CDPK6) (AtCDPK6)	59,3	6.37	6.47544	11.5063	9.62174	7.01875	6.08158	3.75928	11.1696	7.368	13.6212	14.6704	10.6231	11.5308	6.77593	5.90048	7.04809	10.7642	16.0996	14.8289	9.63478	7.19292	8.0614	6.36298	3.41177	2.0924	10.3694	13.4365	9.73239	13.2213	5.29126	16.374	10.1841	8.71347	7.43137	13.5585	17.8526	14.6205	36	8.51355	10.9157	7.81051	11.9163
Q42521	GAD1	Glutamate decarboxylase 1 (GAD 1) (EC 4.1.1.15)	57	5.53	3.32522	7.67085	8.04727	9.82625	17.0284	11.2778	11.1696	11.3869	10.897	8.20846	10.6231	11.5308	9.4863	14.1611	12.9215	13.9935	16.6746	15.3781	6.48158	14.2104	14.3703	13.9985	11.9412	11.5082	16.5911	9.4846	9.73239	13.2213	21.165	9.58056	12.7301	14.1594	11.6779	16.1659	12.0937	16.8698	36	10.0699	12.5531	12.0354	14.1849
Q42522	GSA2	Glutamate-1-semialdehyde 2,1-aminomutase 2, chloroplastic (GSA 2) (EC 5.4.3.8) (Glutamate-1-semialdehyde aminotransferase 2) (GSA-AT 2)	50,1	7.39	19.6013	19.0028	24.1418	25.2675	27.9753	32.5804	27.9241	21.4342	25.1993	9.78029	9.22986	8.91015	18.9726	18.8815	18.7949	22.6048	17.2496	23.0672	19.2696	35.6137	41.5338	24.1793	32.4118	32.4322	23.504	17.3884	25.0262	11.8296	18.5194	9.58056	17.8222	13.0702	16.986	10.9511	16.1249	15.7451	36	24.7918	16.3879	27.9288	14.5143
Q42524	4CL1	4-coumarate--CoA ligase 1 (4CL 1) (EC 6.2.1.12) (4-coumarate--CoA ligase isoform 1) (At4CL1) (4-coumaroyl-CoA synthase 1)	61	5.43	3.32522	7.67085	3.8487	7.01875	13.3795	11.2778	2.09431	2.00946	4.08637	4.89015	5.22445	6.46423	8.13112	10.6209	12.9215	3.76747	1.14997	1.64766	4.90498	1.75437	8.0614	2.54519	11.9412	13.6006	1.38259	2.37115	2.78068	6.61064	5.29126	5.39995	5.09205	7.62429	10.6162	1.04296	2.30356	2.2493	36	6.07899	6.09082	5.48246	5.1367
Q42533	BCCP1	Biotin carboxyl carrier protein of acetyl-CoA carboxylase 1, chloroplastic (AtBCCP1) (BCCP-1)	29,6	9.06	4.90033	1.91771	9.62174	7.01875	6.08158	5.01237	2.09431	3.34909	4.08637	3.31831	2.61223	3.84359	4.06556	3.54029	4.69873	2.15284	2.87494	3.29532	6.48158	7.19292	8.0614	5.09038	6.82354	5.231	4.14776	7.90384	4.8662	4.00118	2.64563	1.39354	5.09205	4.35674	3.18487	4.69334	5.18301	2.81163	36	4.89803	3.37798	6.19985	3.70689
Q42546	SAL1	SAL1 phosphatase (3'(2'),5'-bisphosphate nucleotidase 1) (EC 3.1.3.7) (3'(2'),5'-bisphosphonucleoside 3'(2')-phosphohydrolase 1) (DPNPase 1) (Inositol polyphosphate 1-phosphatase 1) (IPPase 1) (Inositol-1,4-bisphosphate 1-phosphatase 1) (EC 3.1.3.57) (Protein FIERY 1)	37,5	5.17	11.3758	9.58856	9.62174	21.0563	13.3795	17.5433	9.07534	9.37746	7.49167	6.63663	8.01083	6.46423	17.6174	20.0616	21.1443	4.8439	6.89985	7.68907	12.788	5.43855	8.0614	15.2711	20.4706	14.6468	6.91294	5.53269	11.1227	10.6118	6.52588	8.18702	17.8222	19.6053	22.2941	5.7363	5.18301	7.87257	36	12.0566	11.0409	11.1383	11.5376
Q42553	IPP2	Isopentenyl-diphosphate Delta-isomerase II, chloroplastic (EC 5.3.3.2) (Isopentenyl pyrophosphate isomerase II) (IPP isomerase II)	32,6	6.55	9.80066	7.67085	9.62174	15.4413	17.0284	12.5309	10.4715	14.0662	9.53485	6.63663	11.8421	11.5308	16.2622	15.3412	12.9215	9.14958	6.89985	8.23829	12.788	10.7017	6.30893	15.2711	17.0588	12.5544	10.3694	7.90384	9.73239	13.2213	2.64563	9.58056	16.5492	14.1594	14.8627	14.6015	9.79013	9.55954	36	11.7963	10.9802	11.4098	11.6633
Q42560	At4g35830	Aconitate hydratase 1 (Aconitase 1) (EC 4.2.1.3) (Citrate hydro-lyase 1)	98,1	6.4	29.402	30.509	25.7163	35.0938	38.9221	35.0866	28.6222	28.1324	32.6909	42.6141	37.0936	31.9717	35.2348	38.9431	34.0658	51.6682	45.999	54.3727	30.4809	32.105	38.3793	33.0875	34.1177	31.386	20.0475	29.2442	22.9406	37.0544	46.2103	38.148	25.4603	37.0323	32.9103	53.7126	60.4685	52.8587	36	31.575	41.3292	30.1987	42.6506
Q42586	PYRE-F	Uridine 5'-monophosphate synthase (UMP synthase) [Includes: Orotate phosphoribosyltransferase (OPRTase) (EC 2.4.2.10); Orotidine 5'-phosphate decarboxylase (EC 4.1.1.23) (OMPdecase)]	51,8	7.23	14.701	17.2594	12.7707	21.0563	7.29789	13.784	10.4715	8.03782	8.85379	19.7352	18.4597	20.4409	17.6174	23.6019	19.9696	14.5317	14.9497	13.1813	17.693	7.19292	3.15446	20.3615	11.9412	21.9702	6.91294	11.0654	10.4276	19.8319	10.5825	18.9869	25.4603	19.6053	19.1092	14.6015	12.6696	15.1828	36	12.6925	18.0542	12.3021	17.3367
Q42592	APXS	L-ascorbate peroxidase S, chloroplastic/mitochondrial (EC 1.11.1.11) (Stromal ascorbate peroxidase) (AtAPx05) (sAPX)	40,4	8.28	22.7515	24.7559	17.669	21.0563	23.11	20.0495	11.8677	11.3869	14.9833	16.4169	18.4597	21.8386	25.7485	20.0616	22.319	12.9171	17.2496	17.0258	22.4228	10.7017	17.5248	19.0889	13.6471	15.693	17.2823	10.275	15.2938	19.8319	15.8738	21.774	17.8222	16.3378	19.1092	14.08	10.366	10.6842	36	18.6256	19.1152	15.7699	16.2088
Q42601	CARB	Carbamoyl-phosphate synthase large chain, chloroplastic (EC 6.3.5.5) (Carbamoyl-phosphate synthetase ammonia chain) (Protein VENOSA 6)	129,9	5.73	40.7777	36.2622	33.7636	39.305	38.9221	46.3644	25.1317	24.1135	19.7508	40.8677	33.0882	31.9717	32.5245	38.9431	41.1139	22.0666	24.1495	28.0102	33.8093	24.9121	24.009	38.1779	51.1765	43.9404	20.7388	22.1307	25.0262	35.6627	23.8107	33.9674	14.0031	33.7647	28.6639	16.1659	15.549	14.6205	36	33.8212	32.5261	31.5468	24.0231
Q43127	GLN2	Glutamine synthetase, chloroplastic/mitochondrial (EC 6.3.1.2) (GS2) (Glutamate--ammonia ligase)	47,4	6.87	66.8545	47.7685	65.7777	43.5163	48.6526	46.3644	50.2634	101.143	58.5712	16.4169	19.8529	17.995	17.6174	20.0616	18.7949	8.61137	10.3498	13.1813	56.2321	39.2979	24.009	40.723	56.2942	43.9404	68.4381	35.5673	49.3571	19.8319	7.93688	16.374	29.2793	28.3188	25.479	16.1659	19.5803	22.493	36	58.7679	15.8757	45.9843	20.6066
Q43314	At5g18170	Glutamate dehydrogenase 1 (GDH 1) (EC 1.4.1.3)	44,5	6.86	9.80066	7.67085	4.89834	15.4413	17.0284	11.2778	6.28293	7.368	6.12955	9.78029	10.6231	10.3078	13.5519	15.3412	15.2709	8.07316	8.62481	10.4352	11.2114	7.19292	6.30893	8.90817	11.9412	9.41579	8.98682	5.53269	5.56137	10.6118	11.8171	10.9741	14.0031	16.3378	10.6162	9.38667	9.21424	9.55954	36	9.5442	11.3343	8.33992	11.3912
Q43316	HEMC	Porphobilinogen deaminase, chloroplastic (PBG) (EC 2.5.1.61) (Hydroxymethylbilane synthase) (HMBS) (Pre-uroporphyrinogen synthase) (Protein RUGOSA1)	41	8.47	16.2761	19.0028	16.0945	21.0563	10.9468	21.3026	17.4526	18.7549	19.7508	6.63663	8.01083	6.46423	9.4863	12.981	16.4455	10.7642	15.5247	13.1813	9.63478	24.9121	27.1634	19.0889	25.5883	19.8778	20.0475	14.2269	20.8551	9.22011	7.93688	8.18702	10.1841	16.3378	13.8011	10.9511	17.2767	11.8088	36	17.8486	11.055	20.155	11.7449
Q43348	BFRUCT3	Acid beta-fructofuranosidase 3, vacuolar (At beta fruct3) (AtBETAFRUCT3) (EC 3.2.1.26) (Acid invertase 3) (AI 3) (Acid sucrose hydrolase 3) (Vacuolar invertase 3) (Inv-V3) (VAC-INV 3) (VI 3)	72,2	5.6	6.47544	5.75313	12.7707	25.2675	27.9753	20.0495	20.9431	25.4531	25.8803	17.9888	13.2353	14.1514	20.3278	20.0616	22.319	26.3723	26.4494	29.1086	8.05818	8.94729	6.30893	22.9067	25.5883	18.8316	19.3562	24.5019	23.6358	19.8319	21.165	16.374	15.2762	15.2486	21.2325	19.2948	25.3392	30.9279	36	18.952	21.1127	17.5705	20.5211
Q43387	PER71	Peroxidase 71 (Atperox P71) (EC 1.11.1.7) (ATP15a) (ATPO2)	34,9	8.21	4.90033	5.75313	1.57447	2.8075	2.43263	5.01237	1.39621	0.669818	1.36212	3.31831	1.39319	2.62063	6.77593	8.26067	7.04809	2.15284	2.29995	2.7461	1.5766	1.75437	8.0614	2.54519	1.70588	2.0924	3.45647	1.58077	2.08551	2.60946	9.17151	5.39995	2.54603	3.26755	10.6162	3.12889	3.45534	3.37396	36	2.87873	4.06841	2.76207	4.84099
Q43870	APS2	ATP sulfurylase 2 (EC 2.7.7.4)	53,6	6.61	6.47544	13.424	8.04727	12.6338	14.5958	11.2778	2.79241	4.68873	4.76743	13.0986	10.6231	12.7537	13.5519	14.1611	9.39746	4.30568	4.02491	2.19688	9.63478	7.19292	3.15446	12.726	15.353	14.6468	7.60423	10.275	5.56137	11.8296	7.93688	9.58056	6.36507	7.62429	6.36974	4.69334	2.30356	1.12465	36	8.74474	9.34593	9.57205	6.4253
Q56WD9	PED1	3-ketoacyl-CoA thiolase 2, peroxisomal (EC 2.3.1.16) (Acetyl-CoA acyltransferase 2) (Beta-ketothiolase 2) (Peroxisomal 3-oxoacyl-CoA thiolase 2) (Peroxisome defective protein 1)	48,5	8.34	24.5017	34.3445	24.1418	26.6713	25.5426	28.8211	23.7355	16.7455	36.0962	29.5155	27.8637	28.1281	27.1037	23.6019	28.1924	23.1431	29.8993	30.7563	25.7511	14.2104	14.3703	27.9971	29	28.2474	21.4301	22.9211	27.8068	25.0509	18.5194	31.3546	29.2793	31.5863	26.5406	21.3807	38.5846	39.9252	36	26.7333	27.5782	23.526	29.1357
Q56WK6	PATL1	Patellin-1	64	4.83	19.6013	26.6736	28.8652	42.1125	27.9753	35.0866	42.5843	52.2458	33.372	26.1972	21.2461	19.218	27.1037	27.1422	23.4936	44.6715	54.6238	51.0774	28.9043	28.5962	28.7407	43.2682	17.0588	33.4784	35.256	49.7942	42.4054	21.2236	23.8107	20.3805	39.4634	8.71347	30.7871	45.3689	58.1649	62.9805	36	34.2796	32.7526	34.1669	34.5437
Q56WN1	GLN1-1	Glutamine synthetase cytosolic isozyme 1-1 (EC 6.3.1.2) (Glutamate--ammonia ligase GLN1;1) (GLN1;1)	39,1	5.47	14.701	20.9205	16.0945	15.4413	20.6774	16.2902	5.58482	4.01891	4.76743	19.7352	30.476	24.2845	17.6174	24.782	28.1924	8.61137	10.9248	10.4352	14.5398	3.50874	9.63864	17.8163	27.2941	17.7854	4.83906	3.95192	3.47585	27.8343	14.4628	20.3805	20.3682	23.962	21.2325	9.90815	7.48657	12.9335	36	13.1662	19.451	11.4278	17.6187
Q56YU0	ALDH2C4	Aldehyde dehydrogenase family 2 member C4 (EC 1.2.1.3) (ALDH1a) (Protein REDUCED EPIDERMAL FLUORESCENCE 1)	54,3	5.69	19.6013	22.8382	11.1962	22.46	25.5426	25.0618	13.9621	12.7265	13.6212	19.7352	25.0774	25.6822	20.3278	24.782	23.4936	15.0699	24.1495	25.8133	17.693	5.43855	15.9476	22.9067	29	24.0626	14.5172	15.0173	14.5986	26.4426	17.1084	23.1675	24.1872	21.7837	28.6639	19.2948	21.3079	23.0554	36	18.5567	22.6812	17.6868	22.779
Q56YW9	TUBB2	Tubulin beta-2 chain	50,7	4.81	24.5017	24.7559	28.8652	25.2675	19.461	28.8211	40.49	36.84	35.4152	34.4057	26.4706	38.4359	31.1693	23.6019	30.5417	44.1333	42.5491	47.2329	32.0575	21.4033	22.2565	27.9971	23.8824	20.924	38.7125	45.8423	34.7585	27.8343	35.6278	27.1739	22.9142	26.1404	24.4174	40.1541	42.04	44.9861	36	29.3797	35.3934	29.7593	32.3654
Q56Z59	PATL3	Patellin-3	56,1	5.3	8.22555	7.67085	4.89834	14.0375	14.5958	12.5309	6.98103	10.0473	4.76743	13.0986	8.01083	10.3078	17.6174	17.7014	16.4455	12.3788	11.4997	10.9844	4.90498	3.50874	8.0614	8.90817	8.52942	9.41579	6.22165	8.69422	4.8662	8.00236	9.17151	10.9741	14.0031	11.981	9.55462	10.9511	5.7589	6.74791	36	9.30608	13.1161	7.01229	9.68274
Q56ZI2	PATL2	Patellin-2	76	4.92	35.8774	30.509	30.4397	39.305	26.7589	40.0989	39.0938	54.2553	43.5879	29.5155	25.0774	29.5258	29.8141	29.5024	35.2405	43.5951	54.0488	58.2173	25.7511	46.4908	36.6268	45.8134	22.1765	20.924	46.3167	56.1172	50.7475	34.4449	30.3365	28.5675	40.7364	5.44592	32.9103	46.4119	62.1961	60.7312	36	37.7696	37.1708	38.996	37.9756
Q5GM68	PPC2	Phosphoenolpyruvate carboxylase 2 (AtPPC2) (PEPC 2) (PEPCase 2) (EC 4.1.1.31)	109,7	5.8	48.8283	42.0153	56.156	47.7275	70.5463	63.9077	47.471	52.2458	46.9932	34.4057	31.695	30.7487	48.7867	54.2844	45.8126	39.2894	41.3991	43.9376	40.1157	28.5962	31.8951	63.6298	69.9412	61.7257	53.2296	71.1345	49.3571	30.4437	40.919	38.148	71.2887	69.7078	67.9439	66.7497	53.5578	66.3545	36	52.8768	41.151	52.1806	56.1237
Q5XEP2	HOP2	Hsp70-Hsp90 organizing protein 2 (AtHop2)	64,5	6.18	9.80066	7.67085	4.89834	15.4413	10.9468	15.0371	6.98103	3.34909	4.08637	6.63663	9.22986	7.68719	16.2622	24.782	27.0177	8.07316	4.5999	7.68907	6.48158	14.2104	6.30893	13.9985	8.52942	14.6468	6.22165	5.53269	4.8662	10.6118	11.8171	8.18702	24.1872	21.7837	23.3557	7.82223	8.06246	6.74791	36	8.69017	12.442	8.97735	13.6195
Q5XF82	JAL11	Jacalin-related lectin 11	48,5	7.2	21.1764	20.9205	25.7163	29.4788	15.8121	21.3026	18.8488	22.104	14.9833	34.4057	37.0936	28.1281	44.7211	43.6635	42.2886	30.678	21.2745	24.1657	22.4228	30.3506	19.102	25.4519	46.0589	24.0626	26.9605	22.1307	24.331	35.6627	60.8494	36.7545	42.0094	34.8539	32.9103	25.0311	16.1249	17.4321	36	21.1492	34.0465	26.7634	33.5143
Q680A5	PRS4	Ribose-phosphate pyrophosphokinase 4 (EC 2.7.6.1) (Phosphoribosyl pyrophosphate synthase 4)	37,5	6.46	4.90033	3.83542	8.04727	11.23	9.73052	7.51855	4.18862	2.00946	6.12955	8.20846	6.61764	10.3078	16.2622	12.981	14.0962	5.92032	7.47484	6.59064	9.63478	1.75437	3.15446	11.4534	8.52942	8.36959	3.45647	3.95192	3.47585	8.00236	3.88025	8.18702	12.7301	14.1594	13.8011	7.30074	5.18301	7.87257	36	6.39886	9.8288	5.97558	9.01295
Q6NPL0	At4g09040	At4g09040 (RNA-binding (RRM/RBD/RNP motifs) family protein)	34	7.59	4.90033	7.67085	8.04727	7.01875	6.08158	3.75928	4.18862	2.67927	4.76743	3.31831	2.61223	1.22296	5.42074	3.54029	2.34936	3.76747	6.32486	6.04142	4.90498	5.43855	8.0614	3.81779	6.82354	10.462	2.07388	2.37115	4.8662	4.00118	2.64563	5.39995	1.27301	3.26755	3.18487	1.04296	3.45534	2.81163	36	5.45704	3.84418	5.42439	3.00913
Q7DLR9	PBG1	Proteasome subunit beta type-4 (EC 3.4.25.1) (20S proteasome beta subunit G-1) (Proteasome component H) (Proteasome subunit beta type-7)	27,6	6.55	6.47544	5.75313	6.47281	8.4225	9.73052	8.77164	6.98103	5.35855	7.49167	8.20846	11.8421	11.5308	8.13112	12.981	11.7468	6.99674	13.2247	12.0828	8.05818	5.43855	1.57723	7.63557	10.2353	11.5082	6.22165	7.11345	6.25654	11.8296	5.29126	12.1934	11.4571	16.3378	15.9244	8.34371	10.9419	14.6205	36	7.27303	10.7494	7.11607	11.8822
Q84TI2	At2g37690	Phosphoribosylaminoimidazole carboxylase like protein (Phosphoribosylaminoimidazole carboxylase, putative / AIR carboxylase) (Putative phosphoribosylaminoimidazole carboxylase)	69,7	7.01	4.90033	3.83542	8.04727	7.01875	6.08158	5.01237	2.09431	1.33964	2.72424	11.5268	6.61764	7.68719	8.13112	14.1611	12.9215	5.38211	6.89985	4.94298	6.48158	3.50874	6.30893	8.90817	5.11765	9.41579	2.07388	1.58077	2.08551	11.8296	3.88025	8.18702	5.09205	10.8918	5.30812	5.21482	5.18301	3.37396	36	4.56155	8.6967	5.05345	6.55118
Q84VW9	PPC3	Phosphoenolpyruvate carboxylase 3 (AtPPC3) (PEPC 3) (PEPCase 3) (EC 4.1.1.31)	110,1	6.04	32.5522	28.5913	38.487	44.92	54.7342	41.352	34.9051	32.1513	30.6477	35.9775	41.099	41.0566	59.6282	57.8247	62.2582	45.2097	36.2242	34.6008	28.9043	23.1577	20.6793	54.7216	69.9412	50.2176	27.6518	37.9384	29.1972	50.2757	35.6278	44.9415	57.2856	52.2808	61.5742	44.3259	38.0087	46.6731	36	37.5934	45.9865	38.0454	47.8881
Q84W65	SUFE1	SufE-like protein 1, chloroplastic/mitochondrial (Chloroplastic SufE) (CpSufE) (Protein EMBRYO DEFECTIVE 1374) (Protein SULFUR E) (AtSUFE) (Protein SULFUR E 1) (AtSUFE1)	40,8	5.64	4.90033	3.83542	6.47281	15.4413	3.64895	15.0371	7.67913	6.02837	5.44849	1.57183	1.39319	3.84359	9.4863	12.981	9.39746	4.30568	3.44992	2.19688	3.1532	7.19292	1.57723	15.2711	5.11765	9.41579	6.91294	3.16153	3.47585	4.00118	1.23463	4.00642	6.36507	3.26755	9.55462	1.04296	1.15178	1.12465	36	7.61021	5.40288	6.14203	3.52765
Q84WT8	CYS4	Cysteine proteinase inhibitor 4 (AtCYS-4)	12,5	9.13	4.90033	5.75313	4.89834	5.615	4.86526	5.01237	2.09431	2.67927	1.36212	8.20846	4.00541	6.46423	5.42074	5.90048	4.69873	1.61463	2.29995	2.7461	4.90498	7.19292	6.30893	6.36298	10.2353	5.231	2.76518	1.58077	2.08551	6.61064	6.52588	5.39995	3.81904	6.5351	6.36974	1.56445	2.87945	2.81163	36	4.13113	4.59541	5.18528	4.72399
Q84WV1	CCT3	T-complex protein 1 subunit gamma (TCP-1-gamma) (CCT-gamma) (Chaperonin CCT3)	60,3	5.77	22.7515	20.9205	17.669	16.845	17.0284	17.5433	13.264	11.3869	10.897	19.7352	22.4651	19.218	17.6174	11.801	14.0962	8.61137	12.6497	12.6321	19.2696	19.649	15.9476	21.6341	20.4706	17.7854	5.53035	15.8077	11.1227	19.8319	29.1019	20.3805	16.5492	19.6053	16.986	7.82223	13.2455	12.3712	36	16.4784	15.4251	16.3574	17.3215
Q8GUM2	HSP70-9	Heat shock 70 kDa protein 9, mitochondrial (Chaperone protein HscA homolog 1) (AtHscA1) (Heat shock protein 70-9) (AtHsp70-9) (Mitochondrial heat shock protein 70-1) (mtHsc70-1)	73	5.62	39.0276	34.3445	43.3853	29.4788	34.0568	28.8211	34.207	26.1229	26.5614	32.8338	37.0936	33.3694	43.3659	50.7441	43.4632	24.2195	20.1246	21.4196	43.4441	55.2627	27.1634	27.9971	44.353	31.386	21.4301	26.873	22.2455	38.2721	64.7297	29.961	40.7364	54.4592	35.0336	25.5526	21.8838	17.4321	36	32.8895	34.0704	33.3505	36.4512
Q8GUN2	HINT1	Adenylylsulfatase HINT1 (EC 3.6.2.1) (HIS triad family protein 3) (Histidine triad nucleotide-binding protein 1)	16	7.2	4.90033	1.91771	3.14893	5.615	1.21632	3.75928	4.18862	6.02837	4.76743	4.89015	5.22445	6.46423	5.42074	4.72038	7.04809	4.30568	4.5999	3.84454	1.5766	14.2104	3.15446	5.09038	5.11765	5.231	4.14776	5.53269	4.17103	6.61064	6.52588	6.79349	6.36507	5.44592	2.12325	3.12889	5.7589	5.62326	36	3.94911	5.16868	5.35911	5.37503
Q8GW78	CLPT2	ATP-dependent Clp protease ATP-binding subunit CLPT2, chloroplastic	26,5	8.82	6.47544	1.91771	8.04727	4.21125	2.43263	8.77164	4.18862	6.02837	4.08637	4.89015	4.00541	2.62063	1.35519	4.72038	4.69873	6.99674	6.89985	5.4922	4.90498	3.50874	11.2159	6.36298	3.41177	6.27719	3.45647	3.95192	6.25654	2.60946	3.88025	2.78707	3.81904	1.08918	7.43137	3.65037	2.87945	2.81163	36	5.12881	4.63103	5.48294	3.43976
Q8GZQ3	PNP1	Polyribonucleotide nucleotidyltransferase 1, chloroplastic (AtcpPNPase) (EC 2.7.7.8) (Polynucleotide phosphorylase 1) (PNPase 1) (Protein PIGMENT DEFECTIVE 326) (Protein RESISTANT TO INHIBITION WITH FSM 10)	99,5	5.57	14.701	9.58856	16.0945	15.4413	19.461	21.3026	4.18862	4.01891	6.81061	9.78029	5.22445	2.62063	6.77593	7.08057	15.2709	7.53495	5.74987	5.4922	12.788	12.456	12.7931	17.8163	13.6471	21.9702	6.22165	3.16153	5.56137	6.61064	1.23463	5.39995	1.27301	2.17837	5.30812	1.56445	4.60712	1.12465	36	12.4008	7.28108	11.8239	3.25566
Q8H0X6	CYS6	Cysteine proteinase inhibitor 6 (AtCYS-6) (PIP-M) (PRLI-interacting factor M)	26,3	6.27	3.32522	3.83542	6.47281	8.4225	10.9468	7.51855	5.58482	8.03782	4.76743	11.5268	10.6231	15.3744	13.5519	7.08057	4.69873	8.61137	9.77479	8.23829	6.48158	3.50874	4.73169	7.63557	10.2353	6.27719	6.22165	9.4846	4.17103	11.8296	14.4628	6.79349	10.1841	7.62429	8.49299	10.4296	6.33479	8.99722	36	6.54571	9.9422	6.52748	9.46098
Q8H103	PGI1	Glucose-6-phosphate isomerase 1, chloroplastic (GPI 1) (EC 5.3.1.9) (Phosphoglucose isomerase 1) (PGI 1) (Phosphohexose isomerase) (PHI)	67	5.69	17.8512	17.2594	16.0945	33.69	38.9221	31.3273	9.07534	14.736	11.578	19.7352	21.2461	20.4409	33.8796	37.763	36.4151	16.1463	18.3996	13.7305	14.5398	16.1402	15.9476	31.8149	35.8236	26.155	7.60423	10.275	11.8179	21.2236	23.8107	21.774	35.6444	34.8539	32.9103	17.2089	9.79013	16.3075	36	21.1704	24.1952	18.902	23.7248
Q8H126	At5g13030	Selenoprotein O	71,1	6.7	6.47544	3.83542	4.89834	12.6338	18.2447	16.2902	5.58482	4.68873	2.72424	3.31831	2.61223	5.06656	12.1967	11.801	9.39746	4.8439	4.02491	4.39376	4.90498	7.19292	4.73169	17.8163	10.2353	14.6468	6.22165	4.7423	2.78068	4.00118	9.17151	2.78707	14.0031	8.71347	11.6779	3.12889	4.03123	1.12465	36	8.37508	6.40608	8.14141	6.51545
Q8H1E2	At5g58330	Malate dehydrogenase [NADP], chloroplastic (EC 1.1.1.82) (NADP-MDH)	48,3	6.16	22.7515	17.2594	14.5201	22.46	25.5426	26.3149	19.5469	24.7833	16.3455	13.0986	13.2353	11.5308	14.907	18.8815	16.4455	6.99674	7.47484	7.68907	17.693	28.5962	39.9565	26.7245	30.7059	24.0626	22.8127	22.9211	17.3793	10.6118	17.1084	10.9741	10.1841	16.3378	9.55462	5.21482	2.87945	4.49861	36	21.0582	12.251	25.6502	9.70707
Q8H1Y0	IAR4	Pyruvate dehydrogenase E1 component subunit alpha-2, mitochondrial (PDHE1-A) (EC 1.2.4.1) (Protein IAA-CONJUGATE-RESISTANT 4)	43,3	7.91	11.3758	13.424	9.62174	19.6525	21.8937	17.5433	3.49051	4.01891	6.81061	29.5155	26.4706	17.995	17.6174	25.9621	21.1443	9.68779	14.3747	12.0828	11.2114	5.43855	6.30893	12.726	27.2941	15.693	4.14776	4.7423	6.25654	27.8343	14.4628	28.5675	19.0952	26.1404	22.2941	13.5585	14.3973	12.9335	36	11.9812	19.4278	10.4243	19.9204
Q8L611	SEC31B	Protein transport protein SEC31 homolog B (SEC31-like protein B)	119,8	5.14	26.0768	19.0028	24.1418	16.845	12.1632	27.568	16.0564	18.7549	22.475	21.3071	21.2461	25.6822	23.0382	18.8815	23.4936	16.1463	22.9995	20.8703	17.693	21.4033	12.7931	24.1793	6.82354	27.2012	11.0607	17.3884	20.16	22.4414	23.8107	24.5611	28.0063	16.3378	21.2325	18.2519	26.4909	20.8061	36	20.3426	21.5183	17.6336	22.4376
Q8L785	EDD1	Glycine--tRNA ligase, chloroplastic/mitochondrial 2 (EC 6.1.1.14) (Glycyl-tRNA synthetase 2) (GlyRS-2) (Protein EMBRYO-DEFECTIVE-DEVELOPMENT 1)	119,7	5.97	6.47544	7.67085	11.1962	22.46	19.461	20.0495	12.5659	10.0473	8.17273	3.31831	4.00541	5.06656	13.5519	8.26067	11.7468	6.45853	6.89985	6.59064	14.5398	8.94729	3.15446	21.6341	10.2353	16.7392	6.91294	7.11345	9.73239	4.00118	2.64563	4.00642	7.63808	11.981	7.43137	2.08593	5.7589	5.06093	36	13.1221	7.32207	11.001	5.62327
Q8L7B5	At2g33210	Chaperonin CPN60-like 1, mitochondrial (HSP60-like 1)	61,9	6.68	26.0768	30.509	27.2908	33.69	45.0037	37.5928	27.226	24.1135	20.4318	34.4057	34.4814	29.5258	39.3004	46.0237	39.9392	25.8341	25.2994	26.3625	27.3277	44.561	46.2655	34.3601	44.353	34.5246	22.1214	26.0827	20.8551	31.6615	54.1472	32.7481	36.9174	41.389	33.972	26.0741	25.9151	23.6177	36	30.2149	33.4636	33.3834	34.0491
Q8L7C9	GSTU20	Glutathione S-transferase U20 (AtGSTU20) (EC 2.5.1.18) (FIN219-interacting protein 1) (GST class-tau member 20)	25	5.78	16.2761	13.424	20.8179	16.845	15.8121	16.2902	10.4715	8.03782	9.53485	14.6704	14.6285	15.3744	17.6174	17.7014	15.2709	10.226	8.04982	9.88595	22.4228	16.1402	17.5248	15.2711	22.1765	15.693	11.0607	10.275	11.8179	14.613	23.8107	9.58056	14.0031	17.4269	12.7395	9.38667	6.33479	8.99722	36	14.1677	13.7139	15.8202	12.9881
Q8L7K9	NAD-ME2	NAD-dependent malic enzyme 2, mitochondrial (AtNAD-ME2) (NAD-malic enzyme 2) (EC 1.1.1.39)	66,6	7.06	14.701	15.3417	9.62174	15.4413	24.3263	13.784	6.28293	6.02837	8.17273	17.9888	15.8475	20.4409	9.4863	18.8815	17.6202	9.14958	8.62481	8.78751	8.05818	14.2104	9.63864	15.2711	18.7647	14.6468	6.91294	8.69422	6.95171	15.8307	11.8171	16.374	14.0031	21.7837	18.0476	10.9511	10.9419	8.43489	36	12.6333	14.0919	11.461	14.2427
Q8L7R2	HSK	Homoserine kinase (EC 2.7.1.39) (Protein DOWNY MILDEW RESISTANT 1)	38,5	8.29	8.22555	9.58856	8.04727	9.82625	4.86526	11.2778	5.58482	4.01891	2.72424	8.20846	5.22445	5.06656	10.8415	8.26067	12.9215	4.8439	2.87494	3.84454	4.90498	3.50874	8.0614	11.4534	10.2353	7.32339	3.45647	3.16153	2.08551	5.21893	5.29126	6.79349	6.36507	3.26755	3.18487	2.60741	2.87945	1.68698	36	7.12875	6.8985	6.02119	4.14389
Q8L7S8	RH3	DEAD-box ATP-dependent RNA helicase 3, chloroplastic (EC 3.6.4.13) (Protein EMBRYO DEFECTIVE 1138)	81,1	7.8	34.3023	38.1799	25.7163	16.845	4.86526	7.51855	46.0748	41.5287	40.8637	37.724	27.8637	25.6822	20.3278	12.981	15.2709	44.6715	45.424	41.1915	28.9043	19.649	25.5862	8.90817	17.0588	12.5544	44.2428	50.5846	49.3571	27.8343	25.0453	29.961	10.1841	11.981	15.9244	30.7674	25.9151	26.9917	36	28.4327	30.1263	28.5384	22.7338
Q8L831	NUDT3	Nudix hydrolase 3 (AtNUDT3) (EC 3.6.1.-)	86,8	5.44	6.47544	13.424	14.5201	23.8638	37.7058	38.8458	11.1696	11.3869	10.897	19.7352	19.8529	21.8386	35.2348	35.4029	31.7164	20.452	23.5745	15.3781	9.63478	8.94729	9.63864	20.3615	29	23.0164	8.98682	15.0173	11.1227	22.4414	13.2281	20.3805	40.7364	44.6565	29.7255	19.2948	16.7008	19.1191	36	18.6987	24.7984	15.0806	25.1426
Q8L8Y0	RPS2A	40S ribosomal protein S2-1	30,7	10.26	17.8512	17.2594	19.2435	21.0563	21.8937	20.0495	20.9431	15.4058	27.2424	22.8789	26.4706	21.8386	21.683	23.6019	23.4936	19.3756	25.2994	24.1657	24.1745	24.9121	12.7931	21.6341	27.2941	24.0626	18.6649	22.9211	17.3793	23.8331	15.8738	20.3805	26.7333	21.7837	23.3557	18.7733	24.1874	30.3656	36	20.105	23.2008	21.5373	22.8096
Q8L940	PDX13	Pyridoxal 5'-phosphate synthase subunit PDX1.3 (AtPDX1.3) (AtPDX1;1) (PLP synthase subunit PDX1.3) (EC 4.3.3.6)	33,2	6.11	8.22555	17.2594	14.5201	9.82625	9.73052	10.0247	3.49051	7.368	7.49167	11.5268	5.22445	5.06656	9.4863	10.6209	7.04809	8.61137	9.1998	9.33673	6.48158	10.7017	17.5248	8.90817	13.6471	9.41579	6.91294	10.275	7.64688	6.61064	11.8171	8.18702	11.4571	17.4269	9.55462	11.4726	9.21424	10.1219	36	9.77075	8.45788	10.1682	10.6514
Q8LAS8	SFGH	S-formylglutathione hydrolase (AtSFGH) (EC 3.1.2.12) (Esterase D)	31,6	6.37	6.47544	3.83542	4.89834	8.4225	9.73052	8.77164	4.18862	4.68873	4.08637	6.63663	9.22986	7.68719	6.77593	10.6209	8.22277	4.30568	3.44992	2.7461	4.90498	7.19292	4.73169	3.81779	8.52942	8.36959	4.83906	4.7423	3.47585	9.22011	13.2281	8.18702	7.63808	8.71347	7.43137	4.17185	5.18301	3.37396	36	6.12195	6.63055	5.62262	7.46078
Q8LBI1	ATL5	60S ribosomal protein L5-1	34,3	9.31	32.5522	30.509	25.7163	29.4788	29.1916	30.0742	39.0938	43.5382	31.3288	29.5155	29.0828	37.213	31.1693	30.6825	29.3671	31.2162	32.1993	23.6164	32.0575	16.1402	19.102	26.7245	32.4118	23.0164	35.9473	37.9384	26.4165	29.052	35.6278	36.7545	25.4603	25.0512	27.6022	35.9822	31.674	28.1163	36	32.387	30.4513	27.7505	30.5912
Q8LC83	RPS24B	40S ribosomal protein S24-2	15,4	10.52	3.32522	5.75313	4.89834	7.01875	4.86526	5.01237	6.98103	6.02837	7.49167	6.63663	5.22445	5.06656	6.77593	5.90048	7.04809	6.99674	9.77479	6.59064	3.1532	5.43855	8.0614	5.09038	6.82354	6.27719	8.29553	7.90384	7.64688	2.60946	5.29126	6.79349	6.36507	6.5351	7.43137	8.34371	8.63835	7.87257	36	5.70824	6.66825	6.52117	6.65337
Q8LD27	PBA1	Proteasome subunit beta type-6 (EC 3.4.25.1) (20S proteasome beta subunit A-1) (Proteasome component D) (Proteasome subunit beta type-1)	25,1	5.55	9.80066	7.67085	8.04727	12.6338	12.1632	13.784	3.49051	4.68873	2.04318	9.78029	5.22445	11.5308	13.5519	9.44076	14.0962	7.53495	5.74987	5.4922	6.48158	5.43855	9.63864	7.63557	11.9412	9.41579	4.83906	3.16153	2.78068	9.22011	10.5825	9.58056	14.0031	15.2486	14.8627	8.86519	5.7589	6.74791	36	8.25801	9.15571	6.81473	10.5411
Q8LE52	DHAR3	Glutathione S-transferase DHAR3, chloroplastic (EC 2.5.1.18) (Chloride intracellular channel homolog 3) (CLIC homolog 3) (Glutathione-dependent dehydroascorbate reductase 3) (AtDHAR3) (ChlDHAR) (GSH-dependent dehydroascorbate reductase 3) (EC 1.8.5.1)	28,5	7.74	12.9509	9.58856	8.04727	18.2488	14.5958	11.2778	10.4715	8.70764	11.578	3.31831	2.61223	3.84359	1.35519	2.36019	5.87341	6.99674	6.32486	7.68907	6.48158	5.43855	6.30893	8.90817	18.7647	9.41579	11.0607	10.275	13.9034	1.39171	1.23463	1.39354	2.54603	1.08918	3.18487	3.12889	0.57589	3.37396	36	11.7185	4.48595	10.0619	1.99097
Q8LER3	XTH7	Probable xyloglucan endotransglucosylase/hydrolase protein 7 (At-XTH7) (XTH-7) (EC 2.4.1.207)	33,7	7.4	6.47544	9.58856	6.47281	8.4225	13.3795	12.5309	10.4715	3.34909	3.4053	14.6704	14.6285	12.7537	10.8415	11.801	10.5721	1.61463	1.14997	3.29532	9.63478	1.75437	4.73169	8.90817	15.353	12.5544	6.22165	7.11345	7.64688	13.2213	6.52588	12.1934	5.09205	4.35674	9.55462	1.56445	0.57589	0.562326	36	8.23285	9.03635	8.21315	5.96074
Q8LFC0	IDH1	Isocitrate dehydrogenase [NAD] regulatory subunit 1, mitochondrial (EC 1.1.1.41) (IDH-I) (Isocitric dehydrogenase 1) (NAD(+)-specific ICDH 1)	39,6	8.13	6.47544	7.67085	4.89834	15.4413	15.8121	7.51855	9.77344	11.3869	6.81061	13.0986	14.6285	12.7537	14.907	18.8815	15.2709	13.9935	11.4997	8.23829	4.90498	10.7017	14.3703	11.4534	13.6471	8.36959	11.0607	12.6461	8.34205	10.6118	10.5825	12.1934	14.0031	17.4269	10.6162	11.9941	11.5178	10.1219	36	9.53194	13.6969	10.6107	12.1186
Q8LPJ3	At5g13980	Probable alpha-mannosidase At5g13980 (EC 3.2.1.24)	115,8	6.44	9.80066	5.75313	11.1962	14.0375	27.9753	22.5557	5.58482	5.35855	4.76743	11.5268	14.6285	17.995	10.8415	24.782	18.7949	9.14958	9.1998	10.4352	9.63478	5.43855	6.30893	6.36298	18.7647	13.6006	4.83906	7.11345	4.17103	11.8296	5.29126	12.1934	6.36507	19.6053	15.9244	8.34371	9.21424	8.99722	36	11.8921	14.1504	8.47045	10.8627
Q8LPJ4	ABCE2	ABC transporter E family member 2 (ABC transporter ABCE.2) (AtABCE2) (RNase L inhibitor-like protein 2) (AtRLI2) (AthaRLI2)	68,3	7.96	14.701	9.58856	12.7707	14.0375	9.73052	15.0371	6.28293	7.368	3.4053	11.5268	9.22986	8.91015	13.5519	17.7014	17.6202	6.99674	3.44992	5.4922	14.5398	8.94729	6.30893	15.2711	11.9412	12.5544	9.67811	7.11345	4.17103	9.22011	6.52588	10.9741	19.0952	17.4269	16.986	6.25778	5.18301	5.62326	36	10.3246	10.4977	10.0584	10.8103
Q8LPJ5	At5g14590	Isocitrate dehydrogenase [NADP], chloroplastic/mitochondrial (EC 1.1.1.42)	54,2	7.97	9.80066	13.424	17.669	19.6525	19.461	18.7964	13.264	10.7171	15.6644	26.1972	25.0774	20.4409	27.1037	22.4218	22.319	16.6845	20.6995	23.0672	20.8462	14.2104	15.9476	24.1793	23.8824	20.924	16.5911	12.6461	13.2082	23.8331	15.8738	28.5675	16.5492	21.7837	23.3557	16.1659	16.1249	17.4321	36	15.3832	22.6679	18.0484	19.9651
Q8RU07	EMB3147	EMBRYO DEFECTIVE 3147 (Putative malonyl-CoA) (Putative malonyl-CoA:Acyl carrier protein transacylase)	41,5	8.56	17.8512	5.75313	17.669	16.845	23.11	17.5433	10.4715	5.35855	8.85379	13.0986	14.6285	12.7537	17.6174	20.0616	19.9696	5.92032	6.89985	7.68907	16.1164	10.7017	11.2159	20.3615	18.7647	19.8778	10.3694	7.11345	8.34205	17.2225	18.5194	12.1934	11.4571	11.981	13.8011	3.65037	5.18301	4.49861	36	13.7173	13.1821	13.6514	10.9452
Q8RUF8	NLP3	Omega-amidase, chloroplastic (EC 3.5.1.3) (Nitrilase-like protein 3)	40,3	8.56	8.22555	5.75313	3.14893	8.4225	8.51421	6.26546	3.49051	3.34909	3.4053	6.63663	2.61223	5.06656	9.4863	8.26067	10.5721	4.30568	3.44992	1.64766	3.1532	5.43855	3.15446	6.36298	11.9412	7.32339	3.45647	3.16153	2.78068	4.00118	5.29126	4.00642	7.63808	8.71347	8.49299	5.21482	3.45534	3.37396	36	5.61941	5.78198	5.19694	5.57639
Q8RWN9	At3g13930	Dihydrolipoyllysine-residue acetyltransferase component 2 of pyruvate dehydrogenase complex, mitochondrial (EC 2.3.1.12) (Dihydrolipoamide S-acetyltransferase component 2 of pyruvate dehydrogenase complex) (Pyruvate dehydrogenase complex component E2 2) (PDC-E2 2) (PDCE2 2)	58,4	7.65	17.8512	22.8382	19.2435	19.6525	20.6774	17.5433	10.4715	11.3869	12.2591	21.3071	15.8475	16.5973	18.9726	21.2417	18.7949	12.9171	9.77479	11.5336	24.1745	19.649	20.6793	15.2711	22.1765	17.7854	11.0607	11.0654	13.9034	17.2225	17.1084	14.9805	17.8222	27.2296	18.0476	11.9941	14.3973	11.2465	36	16.8804	16.3318	17.3073	16.6721
Q8RWT5	At2g35040	AICARFT/IMPCHase bienzyme family protein (Putative phosphoribosylaminoimidazolecarboxamide formyltransferase)	64,9	6.92	11.3758	5.75313	8.04727	18.2488	9.73052	20.0495	6.28293	6.02837	6.12955	11.5268	11.8421	12.7537	20.3278	20.0616	21.1443	10.7642	8.62481	8.23829	9.63478	1.75437	3.15446	17.8163	18.7647	19.8778	8.29553	5.53269	4.8662	9.22011	7.93688	14.9805	20.3682	18.5161	14.8627	7.82223	5.18301	5.62326	36	10.1829	13.9204	9.96632	11.6126
Q8RWV0	TKL-1	Transketolase-1, chloroplastic (TK) (EC 2.2.1.1)	79,9	6.37	65.1044	62.9358	72.2505	78.61	81.4931	82.7041	114.489	92.4349	121.229	39.2958	35.7004	29.5258	52.8523	48.3839	55.2101	38.213	40.8241	47.2329	62.7137	60.7012	76.5833	68.7201	87.0001	73.2339	133.42	86.9422	164.756	34.4449	29.1019	33.9674	40.7364	35.9431	41.4033	20.3378	24.1874	26.9917	36	85.6945	43.0265	90.4522	31.9015
Q8RXD9	DPE2	4-alpha-glucanotransferase DPE2 (EC 2.4.1.25) (Amylomaltase) (Disproportionating enzyme) (D-enzyme) (Protein DISPROPORTIONATING ENZYME 2)	109,7	5.82	19.6013	15.3417	17.669	30.8825	30.4079	38.8458	14.6602	12.0567	6.12955	13.0986	14.6285	17.995	36.59	48.3839	32.8911	5.92032	5.74987	8.78751	9.63478	5.43855	8.0614	31.8149	39.2353	34.5246	10.3694	9.4846	10.4276	22.4414	13.2281	23.1675	34.3714	38.1214	31.8487	9.90815	5.18301	7.87257	36	20.6216	20.4494	17.6657	20.6825
Q8S4Y1	AAT1	Acetyl-CoA acetyltransferase, cytosolic 1 (EC 2.3.1.9) (Cytosolic acetoacetyl-CoA thiolase 1) (Thiolase 1) (Protein EMBRYO DEFECTIVE 1276)	41,4	6.89	8.22555	5.75313	9.62174	23.8638	29.1916	20.0495	11.1696	9.37746	10.2159	6.63663	8.01083	11.5308	25.7485	25.9621	24.6683	9.68779	11.4997	10.4352	14.5398	3.50874	3.15446	21.6341	23.8824	23.0164	8.98682	7.11345	8.34205	11.8296	2.64563	10.9741	31.8253	22.8729	22.2941	9.90815	13.2455	12.9335	36	14.1631	14.9089	12.6865	15.3921
Q8S9L5	TIG	Trigger factor-like protein TIG, Chloroplastic (EC 5.2.1.8) (Immunophilin TIG) (Peptidyl-prolyl cis-trans isomerase TIG) (PPIase TIG) (Rotamase)	61,7	5.33	40.7777	34.3445	33.7636	42.1125	23.11	43.8582	39.0938	30.1418	34.7341	19.7352	15.8475	12.7537	28.4589	28.3223	31.7164	25.2959	22.4245	22.518	35.3859	46.4908	54.3269	40.723	39.2353	31.386	39.4038	37.9384	37.5392	14.613	22.3996	17.7676	14.0031	16.3378	13.8011	19.8163	11.5178	12.3712	36	35.7707	23.0081	40.2699	15.8475
Q8VX13	PDIL1-3	Protein disulfide isomerase-like 1-3 (AtPDIL1-3) (EC 5.3.4.1) (Protein disulfide isomerase 1) (AtPDI1) (Protein disulfide isomerase-like 2-1) (AtPDIL2-1)	64,2	4.83	14.701	7.67085	9.62174	14.0375	10.9468	12.5309	8.37723	3.34909	6.81061	19.7352	19.8529	16.5973	18.9726	21.2417	15.2709	8.61137	6.89985	7.13986	4.90498	12.456	11.2159	15.2711	15.353	7.32339	4.83906	4.7423	5.56137	21.2236	15.8738	16.374	17.8222	14.1594	13.8011	7.30074	9.79013	7.31024	36	9.78286	14.9246	9.07412	13.7395
Q8VXZ7	AGAL3	Alpha-galactosidase 3 (AtAGAL3) (EC 3.2.1.22) (Alpha-D-galactoside galactohydrolase 3) (Melibiase)	48,3	4.92	1.57511	1.91771	1.57447	7.01875	7.29789	5.01237	2.79241	1.33964	2.72424	3.31831	4.00541	3.84359	8.13112	5.90048	9.39746	3.22926	3.44992	4.39376	3.1532	3.50874	1.57723	5.09038	6.82354	5.231	4.14776	2.37115	4.17103	4.00118	2.64563	2.78707	7.63808	7.62429	8.49299	5.21482	5.7589	2.81163	36	3.47251	5.07437	4.00823	5.2194
Q8VYI4	At1g14810	Aspartate-semialdehyde dehydrogenase, putative (At1g14810/F10B6_6) (Semialdehyde dehydrogenase family protein)	40,7	7.01	16.2761	11.5063	16.0945	12.6338	12.1632	11.2778	9.07534	7.368	9.53485	9.78029	13.2353	12.7537	12.1967	9.44076	8.22277	5.38211	9.1998	9.33673	12.788	7.19292	19.102	11.4534	11.9412	6.27719	9.67811	7.11345	9.73239	10.6118	13.2281	10.9741	7.63808	6.5351	7.43137	6.77926	7.48657	7.31024	36	11.77	9.9498	10.5865	8.66607
Q8VYN6	PFK5	ATP-dependent 6-phosphofructokinase 5, chloroplastic (ATP-PFK 5) (Phosphofructokinase 5) (EC 2.7.1.11) (Phosphohexokinase 5)	58,6	7.25	3.32522	3.83542	3.14893	8.4225	12.1632	5.01237	2.09431	2.00946	2.04318	3.31831	5.22445	3.84359	13.5519	12.981	11.7468	5.38211	4.5999	6.04142	1.5766	7.19292	3.15446	3.81779	5.11765	3.1386	2.76518	2.37115	1.39034	4.00118	14.4628	4.00642	5.09205	5.44592	6.36974	3.65037	4.03123	2.81163	36	4.67273	7.40995	3.39163	5.54126
Q8VYV7	DHQS	3-dehydroquinate synthase, chloroplastic (EC 4.2.3.4)	48	7.46	4.90033	3.83542	11.1962	16.845	21.8937	18.7964	2.09431	5.35855	3.4053	11.5268	13.2353	19.218	16.2622	23.6019	17.6202	4.8439	8.04982	7.13986	9.63478	12.456	11.2159	13.9985	18.7647	19.8778	5.53035	5.53269	2.78068	9.22011	10.5825	16.374	12.7301	15.2486	13.8011	3.12889	2.87945	3.93628	36	9.81391	13.4998	11.0879	9.76679
Q8VZ68	At1g52670	Is a member of the PF|00364 Biotin-requiring enzymes family (Single hybrid motif superfamily protein)	29,6	8.38	6.47544	9.58856	8.04727	7.01875	2.43263	5.01237	3.49051	2.67927	3.4053	4.89015	8.01083	6.46423	6.77593	7.08057	8.22277	5.38211	3.44992	3.29532	3.1532	3.50874	3.15446	5.09038	3.41177	6.27719	2.76518	1.58077	4.17103	8.00236	2.64563	8.18702	6.36507	5.44592	5.30812	2.60741	4.03123	2.81163	36	5.35001	5.95242	3.67919	5.04493
Q8VZC3	ALDH12A1	Delta-1-pyrroline-5-carboxylate dehydrogenase 12A1, mitochondrial (AtP5CDH) (P5C dehydrogenase) (EC 1.2.1.88) (Aldehyde dehydrogenase family 12 member A1) (L-glutamate gamma-semialdehyde dehydrogenase)	61,7	6.73	6.47544	7.67085	8.04727	14.0375	21.8937	11.2778	10.4715	10.0473	8.17273	21.3071	14.6285	15.3744	20.3278	25.9621	19.9696	7.53495	8.04982	7.68907	6.48158	3.50874	4.73169	13.9985	13.6471	14.6468	10.3694	9.4846	6.25654	15.8307	13.2281	13.587	16.5492	19.6053	16.986	8.34371	5.7589	6.18559	36	10.8993	15.6492	9.23611	12.8972
Q8VZF3	GEP	Probable glutamyl endopeptidase, chloroplastic (EC 3.4.21.-)	106	6.42	21.1764	15.3417	19.2435	21.0563	30.4079	28.8211	7.67913	11.3869	7.49167	17.9888	18.4597	16.5973	21.683	27.1422	18.7949	8.61137	9.77479	12.0828	16.1164	10.7017	8.0614	17.8163	20.4706	13.6006	8.29553	8.69422	7.64688	15.8307	7.93688	18.9869	24.1872	23.962	19.1092	8.34371	5.18301	8.43489	36	18.0672	16.7928	12.3782	14.6639
Q8VZG7	TSN1	Ribonuclease TUDOR 1 (AtTudor1) (TUDOR-SN protein 1) (EC 3.1.-.-)	108,2	7.3	30.9771	42.0153	36.9125	49.1313	41.3547	46.3644	21.6412	19.4247	19.7508	53.9663	48.9357	46.1231	52.8523	47.2038	46.9873	24.7577	35.6492	29.1086	27.3277	42.8066	41.5338	49.6312	49.4706	38.7094	17.9736	23.7115	23.6358	44.8828	56.7928	48.9479	54.7396	39.2106	40.3417	22.9452	23.6115	28.6786	36	34.1747	42.8427	34.9778	40.0167
Q8VZH2	APM1	Aminopeptidase M1 (EC 3.4.11.2) (Alpha-aminoacylpeptide hydrolase)	98,1	5.5	32.5522	36.2622	27.2908	36.4975	35.2731	37.5928	24.4336	24.7833	21.1129	39.2958	34.4814	38.4359	40.6556	46.0237	39.9392	30.678	30.4743	27.461	32.0575	23.1577	20.6793	36.9053	54.5883	29.2936	15.8998	24.5019	19.4648	42.2733	31.7475	33.9674	38.1904	44.6565	35.0336	25.5526	31.674	35.9889	36	30.6443	36.3828	28.5053	35.4538
Q8VZJ2	At4g16260	Probable glucan endo-1,3-beta-glucosidase At4g16260 (EC 3.2.1.39)	37,7	6.84	4.90033	5.75313	6.47281	8.4225	12.1632	6.26546	6.28293	6.69818	4.08637	9.78029	10.6231	7.68719	6.77593	15.3412	12.9215	6.99674	7.47484	6.04142	4.90498	8.94729	3.15446	6.36298	5.11765	7.32339	4.83906	5.53269	4.17103	11.8296	3.88025	10.9741	7.63808	15.2486	8.49299	8.34371	6.91068	6.74791	36	6.78276	9.29358	5.59484	8.89621
Q8VZW6	At3g08740	Elongation factor P (EF-P) family protein (Putative elongation factor P (EF-P))	26,2	8.4	12.9509	13.424	11.1962	14.0375	10.9468	15.0371	5.58482	5.35855	8.17273	6.63663	5.22445	6.46423	9.4863	9.44076	9.39746	5.38211	6.89985	6.04142	11.2114	10.7017	6.30893	11.4534	17.0588	12.5544	10.3694	7.90384	11.1227	5.21893	3.88025	6.79349	11.4571	7.62429	11.6779	5.21482	5.18301	6.18559	36	10.7454	7.21924	10.9649	7.02615
Q8W4M5	PFP-BETA1	Pyrophosphate--fructose 6-phosphate 1-phosphotransferase subunit beta 1 (PFP 1) (EC 2.7.1.90) (6-phosphofructokinase, pyrophosphate dependent 1) (PPi-PFK 1) (Pyrophosphate-dependent 6-phosphofructose-1-kinase 1)	61,4	6.1	9.80066	9.58856	11.1962	16.845	15.8121	15.0371	6.98103	8.70764	8.85379	19.7352	14.6285	16.5973	18.9726	20.0616	16.4455	9.14958	10.9248	10.4352	9.63478	14.2104	12.7931	21.6341	23.8824	18.8316	8.29553	6.32307	8.34205	17.2225	19.754	17.7676	12.7301	15.2486	15.9244	7.82223	13.8214	11.8088	36	11.4247	15.2167	13.7719	14.6777
Q8W593	At1g67280	Probable lactoylglutathione lyase, chloroplastic (EC 4.4.1.5) (Glyoxalase I)	39,1	7.37	11.3758	9.58856	11.1962	9.82625	9.73052	16.2902	14.6602	19.4247	14.3023	6.63663	9.22986	5.06656	9.4863	10.6209	10.5721	7.53495	10.3498	9.88595	11.2114	10.7017	12.7931	10.1808	13.6471	10.462	13.1346	11.0654	14.5986	6.61064	7.93688	10.9741	6.36507	6.5351	8.49299	5.21482	5.7589	5.06093	36	12.9327	8.82034	11.9772	6.99438
Q93VA8	At1g76010	Alba DNA/RNA-binding protein (At1g76010/T4O12_22)	37,4	9.77	3.32522	3.83542	4.89834	7.01875	4.86526	5.01237	2.79241	2.00946	2.72424	6.63663	4.00541	7.68719	2.71037	7.08057	7.04809	5.38211	2.87494	4.94298	4.90498	3.50874	4.73169	3.81779	8.52942	4.1848	4.14776	3.95192	3.47585	4.00118	5.29126	4.00642	5.09205	4.35674	7.43137	5.21482	3.45534	5.06093	36	4.0535	5.37425	4.58366	4.8789
Q93VB0	At2g40660	Nucleic acid-binding, OB-fold-like protein (Putative methionyl-tRNA synthetase)	42,1	7.4	9.80066	13.424	8.04727	12.6338	17.0284	6.26546	9.77344	3.34909	7.49167	13.0986	11.8421	11.5308	20.3278	14.1611	12.9215	7.53495	6.89985	8.23829	6.48158	7.19292	9.63864	13.9985	11.9412	12.5544	4.83906	3.95192	7.64688	10.6118	6.52588	9.58056	12.7301	14.1594	13.8011	7.82223	6.91068	8.43489	36	9.75708	11.8394	8.6939	10.0641
Q93VC7	RPS1	30S ribosomal protein S1, chloroplastic (Plastid ribosomal protein S1) (PRPS1)	45,1	5.25	12.9509	19.0028	12.7707	14.0375	10.9468	16.2902	23.7355	17.4153	19.0697	3.31831	1.39319	1.22296	4.06556	3.54029	4.69873	3.22926	5.17489	4.39376	19.2696	16.1402	28.7407	11.4534	17.0588	13.6006	20.0475	22.9211	18.7696	2.60946	2.64563	2.78707	2.54603	3.26755	4.2465	1.56445	4.03123	2.81163	36	16.2466	3.44855	18.6668	2.9455
Q93VG5	RPS8A	40S ribosomal protein S8-1	25	10.32	17.8512	19.0028	16.0945	18.2488	20.6774	23.8087	18.1507	25.4531	29.2856	17.9888	14.6285	15.3744	18.9726	18.8815	23.4936	19.9138	25.8744	29.1086	17.693	42.8066	44.6882	20.3615	20.4706	17.7854	20.0475	26.0827	23.6358	11.8296	34.3932	14.9805	25.4603	21.7837	20.1709	18.7733	23.0356	29.241	36	20.9525	20.4707	25.9524	22.1853
Q93VP3	ELF5A-2	Eukaryotic translation initiation factor 5A-2 (AtELF5A-2) (eIF-5A-2) (Protein FUMONISIN B1-RESISTANT 12)	17,1	5.94	8.22555	9.58856	6.47281	7.01875	8.51421	5.01237	5.58482	8.03782	14.9833	8.20846	8.01083	11.5308	8.13112	4.72038	7.04809	8.61137	13.7997	11.5336	9.63478	7.19292	14.3703	8.90817	6.82354	4.1848	6.91294	3.95192	11.8179	8.00236	11.8171	8.18702	8.91109	6.5351	8.49299	11.4726	16.7008	18.5568	36	8.1598	9.06604	8.1997	10.964
Q93VR3	At5g28840	GDP-mannose 3,5-epimerase (GDP-Man 3,5-epimerase) (EC 5.1.3.18)	42,7	6.21	6.47544	9.58856	4.89834	23.8638	20.6774	23.8087	9.07534	12.0567	12.9402	4.89015	8.01083	10.3078	17.6174	21.2417	21.1443	14.5317	16.0996	20.8703	4.90498	14.2104	12.7931	15.2711	23.8824	26.155	8.98682	9.4846	9.73239	6.61064	14.4628	9.58056	21.6412	28.3188	27.6022	14.08	8.06246	17.9944	36	13.7094	14.9682	13.9356	16.4837
Q93VR4	MLP423	MLP-like protein 423	17	5.2	9.80066	9.58856	8.04727	19.6525	10.9468	22.5557	6.28293	3.34909	4.08637	11.5268	19.8529	17.995	24.3933	27.1422	24.6683	5.38211	5.74987	7.13986	11.2114	26.8419	14.3703	15.2711	18.7647	15.693	4.14776	5.53269	3.47585	18.4402	35.6278	18.9869	22.9142	19.6053	15.9244	4.17185	4.60712	2.81163	36	10.4789	15.9834	12.8121	15.8988
Q93VS8	emb2734	ARM repeat superfamily protein	123,7	4.87	22.7515	19.0028	16.0945	16.845	8.51421	25.0618	7.67913	10.0473	10.2159	14.6704	17.2407	19.218	18.9726	12.981	17.6202	19.3756	16.0996	16.4766	20.8462	8.94729	12.7931	16.5437	8.52942	26.155	7.60423	13.4365	9.73239	17.2225	11.8171	20.3805	16.5492	15.2486	21.2325	21.3807	21.3079	18.5568	36	15.1347	16.9616	13.8431	18.1884
Q93W03	At3g56130	AT3g56130/F18O21_90 (Biotin/lipoyl attachment domain-containing protein)	29,6	8.72	4.90033	7.67085	4.89834	11.23	9.73052	7.51855	1.39621	0.669818	1.36212	3.31831	1.39319	1.22296	5.42074	5.90048	9.39746	0.538211	2.29995	2.19688	4.90498	8.94729	4.73169	8.90817	1.70588	10.462	0.691294	0.790384	2.78068	2.60946	3.88025	2.78707	2.54603	1.08918	2.12325	0.521482	1.15178	1.12465	36	5.4863	3.52091	4.88026	1.98146
Q93WI0	At5g19370	Rhodanese-like/PpiC domain-containing protein 12, chloroplastic (Sulfurtransferase 12) (AtStr12)	33	8.41	9.80066	5.75313	4.89834	2.8075	1.21632	3.75928	4.88672	4.68873	4.08637	3.31831	5.22445	8.91015	2.71037	2.36019	3.52405	7.53495	5.17489	4.39376	8.05818	1.75437	4.73169	3.81779	1.70588	6.27719	3.45647	5.53269	5.56137	8.00236	1.23463	8.18702	2.54603	1.08918	5.30812	6.25778	5.7589	5.06093	36	4.65523	4.79457	4.54396	4.82722
Q93WL3	CLPT1	ATP-dependent Clp protease ATP-binding subunit CLPT1, chloroplastic (nClpC-like protein)	26	9.19	12.9509	11.5063	14.5201	7.01875	8.51421	8.77164	2.79241	5.35855	3.4053	6.63663	5.22445	6.46423	2.71037	9.44076	5.87341	4.30568	5.74987	7.13986	12.788	5.43855	3.15446	6.36298	6.82354	9.41579	4.14776	3.16153	2.78068	8.00236	2.64563	6.79349	3.81904	6.5351	7.43137	2.60741	3.45534	5.06093	36	8.31534	5.94947	6.00814	5.15007
Q93WN0	SBP2	Selenium-binding protein 2 (Protein EMBRYO SAC DEVELOPMENT ARREST 38)	53,9	6.19	12.9509	11.5063	9.62174	8.4225	10.9468	10.0247	9.07534	11.3869	11.578	11.5268	6.61764	6.46423	5.42074	8.26067	5.87341	8.07316	6.32486	9.33673	16.1164	7.19292	8.0614	11.4534	11.9412	14.6468	13.1346	10.275	11.1227	9.22011	6.52588	6.79349	8.91109	14.1594	9.55462	6.77926	4.60712	5.06093	36	10.6126	7.54425	11.5494	7.95688
Q93XW5	NSP5	Nitrile-specifier protein 5 (AtNSP5)	35,8	5.19	3.32522	3.83542	4.89834	11.23	12.1632	7.51855	3.49051	4.68873	4.08637	4.89015	5.22445	3.84359	8.13112	8.26067	8.22277	6.99674	4.02491	6.04142	4.90498	5.43855	3.15446	13.9985	11.9412	10.462	7.60423	7.11345	2.78068	5.21893	6.52588	4.00642	10.1841	13.0702	12.7395	6.77926	9.79013	10.6842	36	6.13737	6.18176	7.48868	8.77762
Q93Y22	At5g05010	Coatomer subunit delta (Delta-coat protein) (Delta-COP)	57,7	5.85	12.9509	15.3417	12.7707	9.82625	9.73052	13.784	11.8677	11.3869	13.6212	19.7352	15.8475	15.3744	17.6174	15.3412	10.5721	14.5317	17.2496	18.1242	11.2114	7.19292	12.7931	10.1808	8.52942	18.8316	14.5172	12.6461	11.8179	18.4402	11.8171	18.9869	19.0952	13.0702	14.8627	14.6015	19.5803	16.8698	36	12.3644	16.0437	11.9689	16.3693
Q93Y35	RPN7	26S proteasome non-ATPase regulatory subunit 6 homolog (26S proteasome regulatory subunit RPN7) (AtRPN7) (26S proteasome regulatory subunit S10 homolog)	44,3	5.99	9.80066	5.75313	8.04727	12.6338	10.9468	13.784	9.77344	12.7265	9.53485	13.0986	14.6285	11.5308	14.907	10.6209	15.2709	12.9171	12.6497	9.88595	9.63478	10.7017	8.0614	13.9985	11.9412	15.693	7.60423	10.275	7.64688	13.2213	6.52588	14.9805	14.0031	14.1594	16.986	16.1659	13.2455	11.8088	36	10.3334	12.8344	10.6174	13.4552
Q93YR3	At4g22670	FAM10 family protein At4g22670	46,6	4.93	11.3758	11.5063	9.62174	14.0375	10.9468	12.5309	11.8677	7.368	5.44849	14.6704	13.2353	12.7537	13.5519	9.44076	16.4455	13.4553	16.6746	13.1813	11.2114	8.94729	8.0614	12.726	8.52942	15.693	5.53035	7.90384	5.56137	10.6118	9.17151	10.9741	17.8222	10.8918	13.8011	19.8163	20.1562	16.3075	36	10.5226	13.7121	9.35155	14.3947
Q93YZ7	At2g31810	Acetolactate synthase small subunit 2, chloroplastic (Acetohydroxy-acid synthase small subunit) (AHAS) (ALS)	53,8	8.97	12.9509	11.5063	11.1962	7.01875	6.08158	3.75928	5.58482	7.368	4.76743	13.0986	13.2353	8.91015	10.8415	9.44076	9.39746	10.7642	5.74987	8.23829	8.05818	7.19292	9.63864	3.81779	3.41177	11.5082	7.60423	7.11345	6.25654	11.8296	10.5825	12.1934	6.36507	2.17837	4.2465	9.38667	4.60712	7.87257	36	7.80369	9.96401	7.17797	7.69576
Q93Z70	At2g19940	Probable N-acetyl-gamma-glutamyl-phosphate reductase, chloroplastic (AGPR) (EC 1.2.1.38) (N-acetyl-glutamate semialdehyde dehydrogenase) (NAGSA dehydrogenase)	44,1	8.29	12.9509	13.424	11.1962	16.845	13.3795	7.51855	10.4715	11.3869	9.53485	14.6704	11.8421	8.91015	13.5519	18.8815	10.5721	9.14958	7.47484	9.88595	8.05818	8.94729	9.63864	15.2711	13.6471	12.5544	10.3694	9.4846	11.1227	5.21893	10.5825	9.58056	3.81904	11.981	8.49299	3.65037	8.63835	5.62326	36	11.8564	11.6598	11.0104	7.50967
Q93ZC5	AOC4	Allene oxide cyclase 4, chloroplastic (EC 5.3.99.6)	27,8	9.07	4.90033	5.75313	4.89834	5.615	4.86526	3.75928	0.698103	1.33964	2.72424	4.89015	4.00541	3.84359	6.77593	8.26067	7.04809	1.61463	2.29995	3.29532	3.1532	16.1402	6.30893	3.81779	8.52942	3.1386	1.38259	0.790384	3.47585	5.21893	10.5825	4.00642	6.36507	3.26755	3.18487	1.56445	2.30356	2.81163	36	3.83926	4.67042	5.193	4.36722
Q93ZG7	RH38	DEAD-box ATP-dependent RNA helicase 38 (EC 3.6.4.13) (Low expression of osmotically-responsive genes 4 protein) (Protein CRYOPHYTE)	55,3	5.29	3.32522	7.67085	3.14893	16.845	2.43263	8.77164	2.79241	3.34909	7.49167	8.20846	9.22986	16.5973	16.2622	8.26067	15.2709	8.61137	7.47484	6.59064	6.48158	8.94729	11.2159	12.726	1.70588	11.5082	3.45647	3.95192	4.17103	14.613	3.88025	8.18702	14.0031	11.981	19.1092	10.4296	8.63835	7.31024	36	6.20305	10.7229	7.12935	10.9058
Q93ZM7	At3g13860	Chaperonin CPN60-like 2, mitochondrial (HSP60-like 2)	60,4	6.1	12.9509	11.5063	11.1962	15.4413	15.8121	11.2778	5.58482	4.01891	4.08637	21.3071	22.4651	20.4409	24.3933	29.5024	24.6683	6.45853	6.32486	6.59064	14.5398	12.456	17.5248	13.9985	17.0588	12.5544	5.53035	3.95192	4.17103	23.8331	26.4563	24.5611	22.9142	25.0512	22.2941	5.7363	5.7589	5.06093	36	10.2083	18.0168	11.3095	17.9629
Q93ZN2	At1g60710	Probable aldo-keto reductase 4 (EC 1.1.1.-)	37,9	6.3	16.2761	13.424	19.2435	21.0563	20.6774	20.0495	11.8677	11.3869	9.53485	14.6704	13.2353	15.3744	17.6174	20.0616	19.9696	8.07316	8.04982	10.9844	17.693	19.649	12.7931	15.2711	25.5883	16.7392	15.2085	15.0173	6.95171	13.2213	14.4628	14.9805	19.0952	22.8729	22.2941	8.86519	9.21424	10.1219	36	15.9462	14.2262	16.1012	15.0142
Q93ZN9	DAP	LL-diaminopimelate aminotransferase, chloroplastic (AtDAP-AT) (DAP-AT) (DAP-aminotransferase) (LL-DAP-aminotransferase) (EC 2.6.1.83) (Protein ABERRANT GROWTH AND DEATH 2)	50,4	7.34	17.8512	15.3417	24.1418	22.46	20.6774	22.5557	17.4526	11.3869	16.3455	9.78029	14.6285	14.1514	23.0382	23.6019	19.9696	12.9171	22.4245	17.575	22.4228	14.2104	19.102	16.5437	25.5883	16.7392	13.8259	12.6461	18.7696	15.8307	11.8171	16.374	11.4571	20.6945	18.0476	10.4296	23.0356	14.0582	36	18.6903	17.5652	17.7609	15.7494
Q93ZT6	EIF(ISO)4G1	Eukaryotic translation initiation factor isoform 4G-1 (eIF(iso)4G-1)	85,5	8.24	17.8512	20.9205	14.5201	9.82625	3.64895	10.0247	11.8677	10.7171	11.578	21.3071	18.4597	19.218	13.5519	10.6209	11.7468	13.9935	9.1998	11.5336	11.2114	17.8946	15.9476	13.9985	1.70588	13.6006	12.4433	9.4846	9.03722	17.2225	19.754	18.9869	14.0031	7.62429	15.9244	15.6445	9.21424	8.99722	36	12.3283	14.4035	11.7026	14.1523
Q940B0	RPL18C	60S ribosomal protein L18-3	21	10.96	9.80066	9.58856	11.1962	12.6338	13.3795	13.784	23.0374	15.4058	17.7076	14.6704	10.6231	14.1514	10.8415	14.1611	16.4455	23.1431	15.5247	13.7305	9.63478	32.105	15.9476	12.726	15.353	15.693	24.8866	15.8077	15.2938	11.8296	43.5647	10.9741	12.7301	14.1594	12.7395	25.5526	20.732	15.7451	36	14.0593	14.8101	17.4941	18.6697
Q940M2	AGT2	Alanine--glyoxylate aminotransferase 2 homolog 1, mitochondrial (EC 2.6.1.44) (Beta-alanine-pyruvate aminotransferase 1)	51,9	7.85	11.3758	5.75313	9.62174	12.6338	23.11	11.2778	4.88672	2.00946	2.72424	6.63663	10.6231	11.5308	10.8415	12.981	12.9215	7.53495	6.89985	6.59064	9.63478	5.43855	3.15446	10.1808	11.9412	12.5544	2.76518	1.58077	1.39034	13.2213	5.29126	13.587	10.1841	16.3378	20.1709	8.34371	6.33479	8.43489	36	9.26585	9.61777	6.5156	11.3228
Q940P8	At5g20890	T-complex protein 1 subunit beta (TCP-1-beta) (CCT-beta) (Chaperonin CCT2)	57,3	5.87	22.7515	28.5913	24.1418	33.69	21.8937	20.0495	9.07534	8.70764	10.897	29.5155	27.8637	26.9052	27.1037	27.1422	31.7164	15.6081	16.0996	13.7305	28.9043	8.94729	9.63864	26.7245	23.8824	28.2474	11.0607	7.90384	13.2082	33.0532	10.5825	27.1739	26.7333	34.8539	31.8487	15.123	15.549	15.1828	36	19.9775	23.965	17.613	23.3445
Q941A4	OBAP2A	Oil body-associated protein 2A	27,8	6.35	1.57511	1.91771	1.57447	11.23	14.5958	16.2902	5.58482	6.02837	10.2159	6.63663	2.61223	2.62063	12.1967	9.44076	14.0962	13.9935	18.9746	11.5336	3.1532	5.43855	3.15446	10.1808	10.2353	13.6006	3.45647	9.4846	7.64688	4.00118	2.64563	2.78707	10.1841	16.3378	16.986	15.123	13.8214	10.1219	36	7.66804	10.2339	7.37231	10.2231
Q944G9	FBA2	Fructose-bisphosphate aldolase 2, chloroplastic (AtFBA2) (EC 4.1.2.13)	43	7.24	34.3023	32.4268	38.487	30.8825	40.1384	30.0742	43.9805	48.2269	59.9334	16.4169	14.6285	12.7537	17.6174	18.8815	16.4455	18.8374	27.0244	26.3625	36.9625	46.4908	38.3793	33.0875	42.6471	39.7556	43.5515	45.0519	65.3461	15.8307	11.8171	10.9741	17.8222	18.5161	20.1709	20.8593	21.3079	24.18	36	39.828	18.7742	43.4747	17.942
Q944H0	NMT2	Phosphomethylethanolamine N-methyltransferase (AtPMEAMT) (EC 2.1.1.-) (Phosphoethanolamine N-methyltransferase 2)	56	5.19	9.80066	15.3417	9.62174	15.4413	14.5958	18.7964	8.37723	11.3869	8.17273	22.8789	19.8529	16.5973	18.9726	17.7014	23.4936	7.53495	6.89985	5.4922	9.63478	16.1402	22.2565	16.5437	11.9412	19.8778	11.752	12.6461	6.95171	15.8307	14.4628	20.3805	19.0952	20.6945	19.1092	9.38667	9.21424	7.87257	36	12.3927	15.4915	14.1938	15.1163
Q949P2	CYOP	Probable cytosolic oligopeptidase A (EC 3.4.24.70) (Thimet metalloendopeptidase 2) (Zincin-like metalloproteases family protein 2)	79	5.63	16.2761	30.509	25.7163	29.4788	35.2731	33.8335	20.245	18.7549	19.0697	17.9888	19.8529	25.6822	33.8796	34.2228	35.2405	19.9138	20.6995	18.6735	22.4228	12.456	9.63864	34.3601	30.7059	31.386	21.4301	16.5981	15.9889	19.8319	22.3996	20.3805	30.5523	37.0323	29.7255	19.8163	15.549	20.2437	36	25.4618	25.1282	21.6652	23.9479
Q949P3	At2g17340	Damage-control phosphatase At2g17340 (EC 3.1.3.-) (Sugar phosphates phosphatase At2g17340)	40,8	4.92	3.32522	1.91771	3.14893	11.23	7.29789	8.77164	5.58482	2.00946	3.4053	3.31831	2.61223	3.84359	6.77593	9.44076	8.22277	2.15284	3.44992	2.7461	4.90498	5.43855	3.15446	15.2711	6.82354	13.6006	4.14776	3.95192	4.8662	4.00118	1.23463	4.00642	17.8222	13.0702	9.55462	5.7363	4.03123	2.81163	36	5.18789	4.72916	6.90657	6.91871
Q949U7	PRXIIE	Peroxiredoxin-2E, chloroplastic (EC 1.11.1.15) (Peroxiredoxin IIE) (Thioredoxin peroxidase 2E)	24,7	9.03	16.2761	20.9205	19.2435	12.6338	15.8121	20.0495	13.264	16.7455	17.0265	14.6704	13.2353	15.3744	14.907	14.1611	17.6202	13.4553	17.8246	17.0258	17.693	17.8946	35.0496	13.9985	22.1765	14.6468	11.0607	15.0173	18.7696	11.8296	35.6278	13.587	14.0031	11.981	15.9244	10.4296	18.4285	15.1828	36	16.8857	15.3638	18.4785	16.3326
Q949W8	XK2	Xylulose kinase 2 (Atxk-2) (Xylulokinase 2) (EC 2.7.1.17) (1-Deoxy-D-Xylulokinase) (DXK)	61,3	5.53	3.32522	7.67085	4.89834	15.4413	15.8121	15.0371	2.79241	4.01891	2.72424	9.78029	8.01083	7.68719	25.7485	21.2417	21.1443	7.53495	7.47484	6.59064	4.90498	12.456	4.73169	20.3615	17.0588	17.7854	3.45647	1.58077	4.8662	8.00236	18.5194	5.39995	17.8222	16.3378	18.0476	8.86519	6.33479	9.55954	36	7.96894	12.8015	9.6891	12.0988
Q949Y3	PAP26	Bifunctional purple acid phosphatase 26 [Includes: Acid phosphatase (EC 3.1.3.2); Peroxidase (EC 1.11.1.7)]	55	7.31	3.32522	7.67085	4.89834	16.845	24.3263	15.0371	9.77344	8.70764	8.85379	16.4169	17.2407	16.5973	18.9726	20.0616	24.6683	17.761	16.6746	17.0258	3.1532	3.50874	4.73169	15.2711	18.7647	18.8316	7.60423	11.8558	5.56137	18.4402	9.17151	17.7676	20.3682	18.5161	22.2941	17.2089	8.63835	19.6814	36	11.0486	18.3799	9.92027	16.8985
Q94A28	ACO2	Aconitate hydratase 2, mitochondrial (Aconitase 2) (mACO2) (EC 4.2.1.3) (Citrate hydro-lyase 2)	108,4	7.15	19.6013	19.0028	22.5674	32.2863	36.4895	25.0618	13.9621	16.0756	17.7076	19.7352	26.4706	24.2845	32.5245	35.4029	37.5898	25.2959	26.4494	31.3055	17.693	17.8946	27.1634	24.1793	35.8236	30.3398	19.3562	15.8077	15.2938	29.052	35.6278	23.1675	31.8253	29.408	30.7871	30.2459	26.4909	30.3656	36	22.5283	28.7843	22.6168	29.6634
Q94A52	EIF4A3	Eukaryotic initiation factor 4A-III homolog (AteIF4AIII) (eIF-4A-III) (eIF4A-III) (EC 3.6.4.13) (DEAD-box ATP-dependent RNA helicase 2) (AtRH02)	45,8	6.23	8.22555	13.424	8.04727	9.82625	4.86526	6.26546	7.67913	8.03782	8.17273	16.4169	17.2407	12.7537	10.8415	8.26067	4.69873	8.61137	12.6497	7.13986	9.63478	7.19292	9.63864	10.1808	6.82354	8.36959	8.29553	7.90384	7.64688	15.8307	13.2281	16.374	8.91109	7.62429	8.49299	6.77926	15.549	14.6205	36	8.28261	10.957	8.40961	11.9345
Q94AR8	IIL1	3-isopropylmalate dehydratase large subunit, chloroplastic (EC 4.2.1.33) (AtLEUC) (Isopropylmalate isomerase large subunit 1) (AtIIL1) (IPMI LSU1)	55	7.84	14.701	19.0028	12.7707	26.6713	24.3263	22.5557	9.77344	5.35855	9.53485	13.0986	15.8475	15.3744	20.3278	31.8626	23.4936	8.61137	9.1998	9.33673	14.5398	16.1402	9.63864	16.5437	29	18.8316	8.29553	4.7423	9.73239	17.2225	17.1084	16.374	16.5492	21.7837	16.986	5.21482	8.63835	7.31024	36	16.0772	16.3503	14.1627	14.1319
Q94B60	CLPP4	ATP-dependent Clp protease proteolytic subunit 4, chloroplastic (EC 3.4.21.92) (Endopeptidase ClpP4) (nClpP4) (nClpP3)	31,5	5.55	6.47544	9.58856	8.04727	4.21125	8.51421	11.2778	4.18862	2.00946	4.08637	4.89015	8.01083	5.06656	2.71037	7.08057	9.39746	5.38211	6.32486	4.94298	9.63478	3.50874	8.0614	10.1808	10.2353	8.36959	10.3694	1.58077	5.56137	6.61064	1.23463	8.18702	5.09205	9.80265	6.36974	2.60741	6.33479	3.93628	36	6.48878	5.97843	7.50024	5.57502
Q94B78	GLDP1	Glycine dehydrogenase (decarboxylating) 1, mitochondrial (EC 1.4.4.2) (Glycine cleavage system P protein 1) (Glycine decarboxylase 1) (Glycine decarboxylase P-protein 1) (AtGLDP1) (Glycine dehydrogenase (aminomethyl-transferring) 1)	112,9	6.98	39.0276	30.509	32.1891	42.1125	58.3831	48.8706	39.0938	28.1324	49.7175	8.20846	15.8475	10.3078	9.4863	24.782	17.6202	15.0699	15.5247	20.8703	35.3859	24.9121	15.9476	43.2682	54.5883	50.2176	52.5383	33.9865	50.0523	11.8296	6.52588	12.1934	35.6444	47.9241	43.5266	28.6815	25.3392	31.4903	36	40.8928	15.3019	40.0996	27.0172
Q94BT0	SPS1	Sucrose-phosphate synthase 1 (EC 2.4.1.14) (Sucrose-phosphate synthase 1F) (AtSPS1F) (Sucrose-phosphate synthase 5.1) (AtSPS5.1) (UDP-glucose-fructose-phosphate glucosyltransferase)	117,2	6.43	9.80066	9.58856	9.62174	12.6338	7.29789	17.5433	4.88672	3.34909	2.04318	4.89015	14.6285	8.91015	12.1967	4.72038	12.9215	4.8439	6.32486	4.94298	6.48158	5.43855	8.0614	17.8163	6.82354	11.5082	3.45647	3.16153	2.78068	10.6118	10.5825	13.587	22.9142	20.6945	10.6162	6.77926	5.18301	6.18559	36	8.52943	8.26434	7.28092	11.906
Q94BT9	ATX1	Copper transport protein ATX1 (Copper chaperone ATX1)	8,2	7.96	1.57511	5.75313	1.57447	5.615	2.43263	5.01237	2.09431	1.33964	2.04318	4.89015	2.61223	6.46423	4.06556	3.54029	3.52405	1.61463	8.04982	6.59064	1.5766	10.7017	8.0614	5.09038	5.11765	3.1386	1.38259	1.58077	2.08551	5.21893	13.2281	5.39995	5.09205	3.26755	3.18487	2.08593	5.18301	5.62326	36	3.04887	4.59462	4.30391	5.36485
Q94C59	PATL4	Patellin-4	61,2	4.92	9.80066	17.2594	11.1962	15.4413	17.0284	17.5433	10.4715	8.70764	8.85379	11.5268	10.6231	7.68719	16.2622	15.3412	16.4455	9.14958	12.0747	12.6321	6.48158	10.7017	17.5248	21.6341	11.9412	14.6468	7.60423	10.275	11.8179	13.2213	3.88025	10.9741	15.2762	8.71347	14.8627	9.90815	12.0937	11.8088	36	12.9225	12.4158	12.5141	11.1932
Q94CE4	BCA4	Beta carbonic anhydrase 4 (AtbCA4) (AtbetaCA4) (EC 4.2.1.1) (Beta carbonate dehydratase 4)	30,8	7.09	16.2761	15.3417	16.0945	16.845	13.3795	18.7964	11.1696	9.37746	14.3023	14.6704	14.6285	17.995	13.5519	12.981	16.4455	11.8406	20.6995	18.1242	16.1164	10.7017	8.0614	11.4534	20.4706	13.6006	11.0607	11.8558	11.8179	14.613	9.17151	17.7676	12.7301	17.4269	12.7395	14.08	14.3973	16.3075	36	14.6203	15.6596	12.7931	14.3593
Q94CE5	POP2	Gamma-aminobutyrate transaminase POP2, mitochondrial (AtGABA-T) (EC 2.6.1.96) (Gamma-aminobutyric acid aminotransferase 1) (Protein HEXENAL RESPONSE 1) (Protein POLLEN-PISTIL INCOMPATIBILITY 2) (AtPOP2)	55,2	7.94	19.6013	11.5063	22.5674	23.8638	25.5426	26.3149	11.8677	8.03782	16.3455	16.4169	18.4597	19.218	24.3933	22.4218	23.4936	16.6845	20.6995	19.2227	17.693	17.8946	12.7931	20.3615	30.7059	20.924	11.752	12.6461	12.5131	17.2225	9.17151	18.9869	21.6412	26.1404	19.1092	16.1659	15.549	20.8061	36	18.4053	20.1122	17.4759	18.3103
Q94EG6	At5g02240	Uncharacterized protein At5g02240	27,1	6.62	11.3758	9.58856	11.1962	28.075	26.7589	25.0618	11.8677	10.0473	12.2591	13.0986	14.6285	12.7537	28.4589	24.782	25.843	11.8406	9.77479	15.3781	14.5398	14.2104	20.6793	24.1793	29	20.924	8.98682	12.6461	9.03722	11.8296	7.93688	13.587	26.7333	26.1404	20.1709	13.037	12.0937	10.6842	36	16.2478	17.3954	17.1337	15.8014
Q94F20	DGR2	At5g25460	40	7.36	16.2761	19.0028	19.2435	8.4225	15.8121	6.26546	7.67913	5.35855	6.81061	21.3071	15.8475	11.5308	5.42074	8.26067	5.87341	14.5317	18.9746	13.7305	19.2696	19.649	14.3703	6.36298	18.7647	7.32339	5.53035	7.90384	6.25654	14.613	32.9822	16.374	3.81904	4.35674	2.12325	16.1659	17.2767	16.3075	36	11.6523	12.8308	11.7145	13.7798
Q94JQ3	SHM3	Serine hydroxymethyltransferase 3, chloroplastic (AtSHMT3) (EC 2.1.2.1) (Glycine hydroxymethyltransferase 3) (Serine methylase 3)	57,9	8.88	8.22555	13.424	8.04727	15.4413	18.2447	16.2902	8.37723	10.7171	8.85379	14.6704	15.8475	12.7537	18.9726	24.782	24.6683	13.9935	14.9497	8.78751	11.2114	10.7017	12.7931	12.726	18.7647	12.5544	13.1346	8.69422	7.64688	13.2213	14.4628	14.9805	12.7301	17.4269	12.7395	9.38667	8.06246	7.87257	36	11.9579	16.6028	12.0252	12.3203
Q94K05	CCT8	T-complex protein 1 subunit theta (TCP-1-theta) (CCT-theta) (Chaperonin CCT8) (Chaperonin containing TCP1 8) (TCP1-ring complex)	58,9	5.35	27.6519	28.5913	19.2435	29.4788	24.3263	22.5557	16.7545	19.4247	20.4318	31.0874	31.695	29.5258	32.5245	25.9621	28.1924	20.9902	23.5745	23.0672	17.693	24.9121	30.3179	29.2697	32.4118	29.2936	17.2823	20.55	15.9889	27.8343	26.4563	33.9674	25.4603	26.1404	25.479	20.3378	24.1874	19.1191	36	23.162	27.4021	24.191	25.4424
Q94K30	At1g01800	AT1G01800 protein (NAD(P)-binding Rossmann-fold superfamily protein) (Putative carbonyl reductase)	31,6	5.39	3.32522	11.5063	4.89834	8.4225	6.08158	8.77164	6.98103	5.35855	3.4053	4.89015	5.22445	7.68719	10.8415	7.08057	9.39746	8.61137	4.5999	3.29532	6.48158	7.19292	4.73169	8.90817	6.82354	4.1848	7.60423	2.37115	4.8662	8.00236	9.17151	8.18702	6.36507	8.71347	5.30812	6.25778	4.03123	2.2493	36	6.52783	6.84754	5.90714	6.47621
Q94K48	At3g62530	ARM repeat superfamily protein	24,5	6.57	12.9509	13.424	11.1962	8.4225	2.43263	6.26546	13.9621	11.3869	8.85379	16.4169	13.2353	10.3078	4.06556	3.54029	4.69873	8.07316	6.32486	9.88595	11.2114	8.94729	8.0614	6.36298	10.2353	11.5082	13.1346	12.6461	11.1227	15.8307	6.52588	12.1934	11.4571	13.0702	9.55462	11.4726	11.5178	9.55954	36	9.87716	8.5054	10.3589	11.2424
Q94K73	At3g58140	Phenylalanine--tRNA ligase, chloroplastic/mitochondrial (EC 6.1.1.20) (Phenylalanyl-tRNA synthetase) (PheRS)	49,2	6.4	12.9509	17.2594	11.1962	16.845	10.9468	12.5309	7.67913	9.37746	10.2159	4.89015	8.01083	5.06656	8.13112	7.08057	9.39746	7.53495	4.5999	3.29532	17.693	28.5962	15.9476	15.2711	11.9412	8.36959	11.752	14.2269	13.2082	6.61064	9.17151	5.39995	8.91109	4.35674	6.36974	5.21482	4.60712	2.2493	36	12.1113	6.4452	15.2229	5.87677
Q94K85	CATHB3	Cathepsin B-like protease 3 (EC 3.4.22.-) (Cathepsin B3) (AtCathB3)	39,4	6.18	3.32522	1.91771	3.14893	2.8075	9.73052	7.51855	1.39621	2.00946	2.72424	6.63663	5.22445	5.06656	8.13112	8.26067	7.04809	6.99674	6.32486	6.04142	6.48158	3.50874	1.57723	3.81779	6.82354	5.231	1.38259	3.16153	2.08551	8.00236	6.52588	8.18702	3.81904	10.8918	7.43137	4.69334	1.72767	3.93628	36	3.84204	6.63672	3.7855	6.13498
Q94KE3	At3g52990	Pyruvate kinase (EC 2.7.1.40)	57,5	7.11	16.2761	20.9205	19.2435	29.4788	23.11	25.0618	13.264	20.0946	16.3455	22.8789	27.8637	24.2845	31.1693	25.9621	25.843	18.8374	20.1246	19.2227	17.693	28.5962	20.6793	30.5423	32.4118	26.155	13.8259	18.9692	18.0744	27.8343	23.8107	25.7804	33.0983	26.1404	27.6022	22.9452	20.1562	19.1191	36	20.4216	24.0207	22.9941	25.1652
Q96250	ATPC	ATP synthase subunit gamma, mitochondrial (F-ATPase gamma subunit)	35,4	8.9	22.7515	15.3417	20.8179	2.8075	6.08158	2.50618	19.5469	15.4058	16.3455	13.0986	15.8475	20.4409	5.42074	8.26067	5.87341	18.2992	19.5496	22.518	17.693	14.2104	17.5248	1.2726	8.52942	4.1848	19.3562	20.55	16.6841	17.2225	13.2281	20.3805	10.1841	9.80265	8.49299	17.2089	21.8838	17.4321	36	13.5116	14.3676	13.3339	15.0928
Q96251	At5g13450	ATP synthase subunit O, mitochondrial (Oligomycin sensitivity conferral protein) (OSCP)	26,3	9.23	17.8512	17.2594	17.669	1.40375	1.21632	1.25309	20.9431	17.4153	19.0697	14.6704	15.8475	17.995	1.35519	2.36019	1.17468	21.5284	16.0996	20.3211	17.693	7.19292	8.0614	1.2726	1.70588	1.0462	14.5172	14.2269	18.0744	17.2225	6.52588	14.9805	1.27301	9.80265	2.12325	19.2948	25.3392	18.5568	36	12.6757	12.3725	9.31005	12.7909
Q96254	GDI1	Guanosine nucleotide diphosphate dissociation inhibitor 1 (AtGDI1)	49,8	5.74	9.80066	11.5063	8.04727	7.01875	10.9468	7.51855	4.88672	6.02837	6.12955	9.78029	8.01083	14.1514	12.1967	10.6209	8.22277	5.38211	5.74987	7.68907	9.63478	7.19292	8.0614	10.1808	13.6471	10.462	3.45647	4.7423	4.8662	9.22011	11.8171	9.58056	14.0031	7.62429	7.43137	9.38667	7.48657	7.31024	36	7.987	9.08932	8.0271	9.31779
Q96255	PSAT1	Phosphoserine aminotransferase 1, chloroplastic (AtPSAT1) (EC 2.6.1.52) (Phosphohydroxythreonine aminotransferase)	47,3	8.06	16.2761	13.424	17.669	22.46	24.3263	22.5557	13.264	10.0473	13.6212	17.9888	15.8475	23.0616	29.8141	30.6825	27.0177	18.8374	19.5496	19.2227	12.788	12.456	9.63864	25.4519	25.5883	17.7854	16.5911	11.8558	11.8179	15.8307	22.3996	14.9805	17.8222	21.7837	22.2941	13.5585	19.0044	13.4958	36	17.0715	22.4469	15.997	17.9077
Q96262	PCAP1	Plasma membrane-associated cation-binding protein 1 (AtPCAP1) (Microtubule-destabilizing protein 25)	24,6	4.96	24.5017	24.7559	28.8652	33.69	31.6242	31.3273	25.1317	23.4436	32.0099	19.7352	17.2407	15.3744	24.3933	28.3223	27.0177	27.987	31.0493	40.6423	28.9043	33.8594	20.6793	34.3601	17.0588	19.8778	28.3431	22.9211	31.2827	17.2225	23.8107	18.9869	33.0983	16.3378	20.1709	33.3748	45.4953	37.6758	36	28.3722	25.7513	26.3652	27.3526
Q96266	GSTF8	Glutathione S-transferase F8, chloroplastic (AtGSTF8) (EC 2.5.1.18) (AtGSTF5) (GST class-phi member 8) (Glutathione S-transferase 6)	29,2	8.5	16.2761	11.5063	11.1962	23.8638	21.8937	22.5557	14.6602	19.4247	18.3886	14.6704	15.8475	15.3744	20.3278	24.782	19.9696	23.1431	25.8744	22.518	9.63478	16.1402	20.6793	19.0889	23.8824	18.8316	17.2823	15.0173	21.5503	17.2225	27.6909	14.9805	22.9142	22.8729	22.2941	33.3748	24.7633	24.18	36	17.7517	20.2786	18.0119	23.3659
Q96291	BAS1	2-Cys peroxiredoxin BAS1, chloroplastic (2-Cys Prx A) (2-Cys peroxiredoxin A) (EC 1.11.1.15) (Thiol-specific antioxidant protein A)	29,1	7.44	21.1764	15.3417	27.2908	23.8638	27.9753	35.0866	64.2255	57.6044	37.4584	8.20846	14.6285	11.5308	14.907	27.1422	23.4936	51.13	30.4743	31.8547	25.7511	8.94729	28.7407	29.2697	37.5294	21.9702	58.0687	45.0519	43.7958	14.613	11.8171	13.587	21.6412	21.7837	20.1709	33.3748	31.0981	24.18	36	34.447	23.7077	33.2361	21.3629
Q96292	ACT2	Actin-2	41,9	5.58	24.5017	24.7559	25.7163	37.9013	31.6242	32.5804	25.1317	26.7927	32.0099	24.6254	26.4706	31.9717	36.59	35.4029	36.4151	41.9804	47.724	58.7665	30.4809	23.1577	31.8951	40.723	46.0589	34.5246	26.9605	30.825	34.0634	29.052	30.3365	24.5611	40.7364	33.7647	39.2801	43.8045	58.7408	54.5456	36	29.0016	37.7718	33.1877	39.4246
Q96300	GRF7	14-3-3-like protein GF14 nu (General regulatory factor 7)	29,8	4.82	22.7515	24.7559	24.1418	35.0938	27.9753	30.0742	15.3583	20.7644	34.053	31.0874	22.4651	29.5258	31.1693	28.3223	30.5417	28.5252	31.6243	32.404	19.2696	32.105	44.6882	29.2697	30.7059	28.2474	16.5911	18.9692	25.7213	26.4426	34.3932	25.7804	28.0063	34.8539	30.7871	26.0741	38.5846	37.1135	36	26.1076	29.5183	27.2853	31.3373
Q96318	CRC	12S seed storage protein CRC (Cruciferin 3) (AtCRU3) (Cruciferin C) (Legumin-type globulin Cruciferin1) (Legumin-type globulin storage protein CRU1) [Cleaved into: 12S seed storage protein CRC alpha chain (12S seed storage protein CRC acidic chain); 12S seed storage protein CRC beta chain (12S seed storage protein CRC basic chain)]	58,2	6.99	43.928	40.0976	48.1087	4.21125	24.3263	11.2778	65.6217	35.5004	74.9167	40.8677	41.099	41.0566	35.2348	9.44076	12.9215	78.5788	100.048	71.3986	54.6555	55.2627	36.6268	19.0889	59.7059	32.4322	26.9605	44.2615	45.1861	38.2721	39.6844	43.548	19.0952	77.3321	29.7255	58.9274	64.4997	73.1024	36	38.6654	47.8495	41.5756	49.3541
Q96327	EBP1	ERBB-3 BINDING PROTEIN 1 (AtEBP1) (Proliferation-associated protein G2p) (AtG2) (Protein CELL-PROLIFERATION-RELATED) (AtCPR)	43	6.8	16.2761	13.424	16.0945	21.0563	10.9468	17.5433	13.264	10.0473	12.9402	13.0986	14.6285	15.3744	24.3933	10.6209	18.7949	11.3024	14.3747	13.7305	19.2696	16.1402	22.2565	17.8163	13.6471	16.7392	8.98682	12.6461	11.8179	17.2225	27.6909	12.1934	22.9142	15.2486	22.2941	9.90815	13.2455	14.6205	36	14.6214	15.1465	15.48	17.2598
Q96329	ACX4	Acyl-coenzyme A oxidase 4, peroxisomal (AOX 4) (EC 1.3.3.6) (G6p) (Short-chain acyl-CoA oxidase) (AtCX4) (AtG6) (SAOX)	47,5	8.32	12.9509	9.58856	6.47281	14.0375	15.8121	10.0247	6.98103	7.368	9.53485	6.63663	9.22986	6.46423	14.907	11.801	16.4455	11.3024	12.0747	9.88595	4.90498	5.43855	8.0614	13.9985	13.6471	8.36959	6.22165	5.53269	5.56137	9.22011	6.52588	8.18702	15.2762	19.6053	15.9244	11.4726	10.9419	10.1219	36	10.3078	10.9719	7.97065	11.9195
Q96511	PER69	Peroxidase 69 (Atperox P69) (EC 1.11.1.7) (ATP3a)	35,7	9.29	12.9509	11.5063	14.5201	5.615	12.1632	8.77164	8.37723	4.01891	6.81061	13.0986	13.2353	12.7537	10.8415	11.801	15.2709	10.226	10.3498	10.9844	16.1164	14.2104	20.6793	6.36298	20.4706	9.41579	11.752	8.69422	12.5131	14.613	15.8738	13.587	10.1841	11.981	13.8011	8.86519	12.6696	8.99722	36	9.41486	12.0623	13.3572	12.2858
Q96520	PER12	Peroxidase 12 (Atperox P12) (EC 1.11.1.7) (ATP4a) (PRXR6)	39,5	8.28	9.80066	15.3417	11.1962	4.21125	10.9468	2.50618	11.8677	12.0567	14.3023	14.6704	14.6285	12.7537	5.42074	7.08057	4.69873	17.2227	17.2496	20.3211	11.2114	14.2104	4.73169	5.09038	6.82354	3.1386	12.4433	13.4365	15.2938	9.22011	23.8107	9.58056	3.81904	7.62429	3.18487	15.6445	20.1562	15.7451	36	10.2477	12.6718	9.59773	12.0872
Q96529	PURA	Adenylosuccinate synthetase, chloroplastic (AMPSase) (AdSS) (EC 6.3.4.4) (IMP--aspartate ligase)	52,9	7.14	16.2761	15.3417	17.669	15.4413	25.5426	23.8087	12.5659	12.0567	13.6212	11.5268	11.8421	11.5308	21.683	15.3412	21.1443	13.4553	16.6746	13.1813	16.1164	7.19292	11.2159	17.8163	27.2941	15.693	8.29553	17.3884	12.5131	13.2213	7.93688	17.7676	21.6412	20.6945	22.2941	12.5156	13.2455	11.8088	36	16.9248	15.1533	14.8362	15.6806
Q9ASR1	LOS1	Elongation factor 2 (EF-2) (Protein LOW EXPRESSION OF OSMOTICALLY RESPONSIVE GENES 1)	93,8	6.25	57.0538	51.6039	67.5271	82.8213	71.7626	81.451	69.1122	79.0386	88.5379	53.9663	44.9303	53.8103	78.6008	80.2465	89.2758	100.107	99.4728	92.2689	64.2903	55.2627	57.4813	69.9927	90.4118	76.3725	79.4988	75.0865	91.7626	50.2757	59.4384	48.9479	70.0157	79.5104	78.5602	94.9097	99.0531	101.781	36	72.1009	76.9643	73.351	75.8325
Q9ASS6	PNSL5	Photosynthetic NDH subunit of lumenal location 5, chloroplastic (Cyclophilin of 20 kDa 2) (Peptidyl-prolyl cis-trans isomerase CYP20-2) (PPIase CYP20-2) (EC 5.2.1.8) (Rotamase CYP20-2) (Thylakoid lumen PPIase of 20 kDa) (TLP20)	28,3	9.31	12.9509	9.58856	17.669	8.4225	10.9468	12.5309	2.09431	4.68873	4.76743	1.57183	8.01083	8.91015	8.13112	9.44076	9.39746	2.15284	4.02491	3.84454	12.788	7.19292	8.0614	10.1808	8.52942	8.36959	4.14776	2.37115	4.17103	9.22011	6.52588	6.79349	10.1841	7.62429	11.6779	2.60741	4.03123	3.37396	36	9.29546	6.16494	7.31245	6.89315
Q9C514	RPS7A	40S ribosomal protein S7-1	21,9	9.8	6.47544	5.75313	8.04727	8.4225	10.9468	7.51855	11.8677	8.03782	12.2591	4.89015	5.22445	5.06656	10.8415	12.981	8.22277	8.61137	8.04982	10.4352	9.63478	7.19292	12.7931	12.726	8.52942	8.36959	6.22165	8.69422	12.5131	4.00118	6.52588	4.00642	10.1841	8.71347	7.43137	8.34371	10.9419	11.2465	36	8.81427	8.25809	9.63052	7.93273
Q9C522	ACLB-1	ATP-citrate synthase beta chain protein 1 (ATP-citrate synthase B-1) (EC 2.3.3.8) (ATP-citrate lyase B-1) (Citrate cleavage enzyme B-1)	65,8	7.81	27.6519	26.6736	25.7163	29.4788	34.0568	35.0866	20.245	25.4531	23.8371	32.8338	30.476	28.1281	37.9452	40.1232	43.4632	26.3723	26.4494	24.7149	22.4228	10.7017	15.9476	29.2697	44.353	30.3398	19.3562	23.7115	25.0262	33.0532	30.3365	25.7804	36.9174	32.6755	29.7255	21.3807	27.6427	24.18	36	27.5777	32.2785	24.5698	29.0769
Q9C524	At1g66430	Probable fructokinase-6, chloroplastic (EC 2.7.1.4)	41,4	5.77	9.80066	9.58856	11.1962	18.2488	19.461	16.2902	8.37723	8.70764	8.17273	6.63663	10.6231	8.91015	13.5519	14.1611	16.4455	5.38211	7.47484	6.59064	9.63478	3.50874	9.63864	19.0889	15.353	16.7392	6.22165	5.53269	6.95171	8.00236	5.29126	5.39995	6.36507	5.44592	5.30812	2.60741	2.87945	0.562326	36	12.2048	9.97511	10.2966	4.65132
Q9C5A9	At5g08680	ATP synthase subunit beta-3, mitochondrial (EC 7.1.2.2)	59,8	6.49	34.3023	43.933	46.5342	36.4975	47.4363	41.352	68.4141	58.944	66.0629	42.6141	42.3181	58.8769	32.5245	44.8436	42.2886	86.6519	86.2481	83.4814	53.0789	51.7539	83.0675	35.6327	42.6471	36.617	51.847	55.3269	71.6026	43.665	62.0841	38.148	48.3745	43.5674	38.2185	76.1363	106.54	93.3461	36	49.2752	57.7608	53.5082	61.12
Q9C5C8	MSRB2	Peptide methionine sulfoxide reductase B2, chloroplastic (AtMSRB2) (EC 1.8.4.12) (Peptide-methionine (R)-S-oxide reductase)	22	8.56	1.57511	3.83542	3.14893	4.21125	3.64895	2.50618	4.18862	5.35855	2.72424	1.57183	2.61223	2.62063	1.35519	1.1801	1.17468	3.22926	3.44992	4.94298	3.1532	5.43855	8.0614	3.81779	3.41177	2.0924	2.76518	7.90384	4.8662	2.60946	2.64563	1.39354	2.54603	1.08918	1.06162	2.60741	1.15178	1.68698	36	3.46636	2.45965	4.61226	1.86574
Q9C5R8	At5g06290	2-Cys peroxiredoxin BAS1-like, chloroplastic (2-Cys Prx B) (2-Cys peroxiredoxin B) (EC 1.11.1.15) (Thiol-specific antioxidant protein B)	29,8	5.74	22.7515	11.5063	24.1418	19.6525	23.11	26.3149	57.9425	52.9157	34.7341	8.20846	13.2353	11.5308	10.8415	18.8815	15.2709	49.5154	20.6995	23.6164	22.4228	8.94729	28.7407	22.9067	29	13.6006	53.9209	41.8903	43.7958	14.613	11.8171	10.9741	14.0031	17.4269	13.8011	32.8533	23.6115	18.5568	36	30.341	19.0889	29.4695	17.5174
Q9C5U8	HISN8	Histidinol dehydrogenase, chloroplastic (HDH) (EC 1.1.1.23) (Protein HISTIDINE BIOSYNTHESIS 8)	50,3	6.16	3.32522	1.91771	6.47281	7.01875	9.73052	8.77164	4.18862	4.68873	4.76743	3.31831	5.22445	5.06656	4.06556	7.08057	8.22277	5.38211	6.89985	6.59064	6.48158	5.43855	3.15446	7.63557	10.2353	8.36959	5.53035	4.7423	3.47585	8.00236	2.64563	5.39995	6.36507	8.71347	7.43137	4.17185	8.63835	5.62326	36	5.65349	5.7612	6.11817	6.33237
Q9C5Z2	TIF3H1	Eukaryotic translation initiation factor 3 subunit H (eIF3h) (Eukaryotic translation initiation factor 3 subunit 3) (eIF-3-gamma) (eIF3 p38 subunit)	38,3	4.92	6.47544	9.58856	8.04727	14.0375	3.64895	1.25309	8.37723	8.70764	7.49167	6.63663	6.61764	8.91015	9.4863	2.36019	5.87341	12.3788	9.1998	8.78751	6.48158	8.94729	8.0614	5.09038	5.11765	8.36959	8.29553	6.32307	6.95171	6.61064	2.64563	8.18702	6.36507	2.17837	5.30812	13.5585	4.60712	7.87257	36	7.51415	7.80561	7.07091	6.37034
Q9C5Z3	TIF3E1	Eukaryotic translation initiation factor 3 subunit E (AtEIF3E-1) (eIF3e) (p48) (Eukaryotic translation initiation factor 3 subunit 6) (AtINT6) (INT-6)	51,7	5.86	19.6013	9.58856	19.2435	18.2488	12.1632	7.51855	18.8488	12.7265	16.3455	16.4169	17.2407	17.995	20.3278	12.981	7.04809	18.2992	16.6746	20.3211	17.693	5.43855	12.7931	19.0889	6.82354	16.7392	19.3562	15.8077	14.5986	14.613	10.5825	14.9805	20.3682	9.80265	13.8011	15.6445	22.4597	20.8061	36	14.9205	16.3672	14.2599	15.8954
Q9C7N5	At1g29660	GDSL esterase/lipase At1g29660 (EC 3.1.1.-) (Apoplastic EDS1-dependent protein 3) (Extracellular lipase At1g29660)	40,1	5.36	4.90033	5.75313	6.47281	5.615	6.08158	10.0247	4.18862	5.35855	3.4053	9.78029	9.22986	8.91015	2.71037	5.90048	4.69873	1.61463	1.14997	1.09844	9.63478	7.19292	8.0614	3.81779	3.41177	6.27719	4.83906	7.90384	2.78068	10.6118	7.93688	10.9741	2.54603	4.35674	5.30812	1.04296	0.57589	0.562326	36	5.75556	5.01033	5.99105	4.87943
Q9C8P0	EMB3003	Dihydrolipoyllysine-residue acetyltransferase component 5 of pyruvate dehydrogenase complex, chloroplastic (EC 2.3.1.12) (Dihydrolipoamide S-acetyltransferase component 5 of pyruvate dehydrogenase complex) (Protein EMBRYO DEFECTIVE 3003) (Pyruvate dehydrogenase complex component E2 5) (PDC-E2 5) (PDCE2 5)	48,3	8.78	22.7515	19.0028	24.1418	23.8638	20.6774	26.3149	4.88672	9.37746	8.17273	17.9888	17.2407	17.995	12.1967	21.2417	22.319	6.45853	9.1998	8.78751	20.8462	28.5962	22.2565	24.1793	22.1765	19.8778	5.53035	7.11345	7.64688	15.8307	23.8107	13.587	14.0031	10.8918	15.9244	5.21482	6.33479	7.31024	36	17.6877	14.8253	17.5804	12.5453
Q9C969	ISS1	Aromatic aminotransferase ISS1 (EC 2.6.1.27) (EC 2.6.1.5) (EC 2.6.1.88) (Methionine aminotransferase ISS1) (Phenylalanine aminotransferase ISS1) (Protein INDOLE SEVERE SENSITIVE 1) (Protein REVERSAL OF SAV3 PHENOTYPE 1) (Tryptophan aminotransferase ISS1) (Tyrosine aminotransferase ISS1)	43,7	6.37	6.47544	9.58856	4.89834	7.01875	6.08158	5.01237	0.698103	0.669818	1.36212	6.63663	9.22986	6.46423	8.13112	8.26067	8.22277	3.76747	2.87494	3.84454	3.1532	3.50874	3.15446	5.09038	8.52942	7.32339	1.38259	2.37115	2.08551	8.00236	5.29126	9.58056	7.63808	8.71347	7.43137	3.12889	0.57589	2.81163	36	4.64501	6.38136	4.06654	5.90817
Q9C9C4	ENO1	Enolase 1, chloroplastic (EC 4.2.1.11) (2-phospho-D-glycerate hydro-lyase 1) (2-phosphoglycerate dehydratase 1)	51,4	6.13	17.8512	13.424	17.669	12.6338	17.0284	11.2778	12.5659	10.7171	12.9402	17.9888	13.2353	17.995	14.907	17.7014	19.9696	15.6081	17.2496	14.2797	19.2696	8.94729	12.7931	13.9985	11.9412	15.693	13.1346	12.6461	10.4276	11.8296	10.5825	16.374	10.1841	9.80265	11.6779	7.82223	13.8214	12.3712	36	14.0119	16.5483	13.2057	11.6073
Q9C9K3	PFP-ALPHA2	Pyrophosphate--fructose 6-phosphate 1-phosphotransferase subunit alpha 2 (PFP 2) (6-phosphofructokinase, pyrophosphate dependent 2) (PPi-PFK 2) (Pyrophosphate-dependent 6-phosphofructose-1-kinase 2)	67,5	7.23	9.80066	7.67085	11.1962	15.4413	8.51421	10.0247	8.37723	6.69818	9.53485	14.6704	9.22986	15.3744	17.6174	14.1611	12.9215	11.3024	7.47484	8.78751	12.788	7.19292	4.73169	15.2711	11.9412	12.5544	9.67811	9.4846	7.64688	17.2225	7.93688	14.9805	12.7301	14.1594	13.8011	8.34371	8.63835	6.74791	36	9.69535	12.3933	10.1432	11.6178
Q9C9P3	F9E10.24	ADP-glucose pyrophosphorylase family protein (At1g74910/F9E10_24) (Putative GDP-mannose pyrophosphorylase; 64911-67597)	45,5	7.21	4.90033	9.58856	4.89834	14.0375	10.9468	12.5309	3.49051	4.01891	5.44849	6.63663	9.22986	8.91015	10.8415	14.1611	15.2709	6.45853	4.02491	5.4922	11.2114	10.7017	8.0614	11.4534	18.7647	9.41579	6.22165	2.37115	5.56137	9.22011	9.17151	5.39995	17.8222	10.8918	16.986	6.25778	5.7589	6.18559	36	7.76227	9.00286	9.30694	9.74376
Q9C9W5	HPR	Glycerate dehydrogenase HPR, peroxisomal (GDH) (EC 1.1.1.29) (NADH-dependent hydroxypyruvate reductase 1) (AtHPR1) (HPR 1)	42,2	7.15	30.9771	28.5913	30.4397	35.0938	37.7058	36.3397	20.9431	23.4436	23.8371	4.89015	8.01083	8.91015	1.35519	5.90048	10.5721	10.226	10.9248	8.78751	25.7511	32.105	28.7407	35.6327	47.7647	34.5246	20.0475	20.55	26.4165	8.00236	3.88025	6.79349	36.9174	41.389	33.972	35.4608	27.0668	28.6786	36	29.7079	7.7308	30.1703	24.6845
Q9CA90	HPR2	Glyoxylate/hydroxypyruvate reductase A HPR2 (EC 1.1.1.79) (EC 1.1.1.81) (NAD(P)H-dependent hydroxypyruvate reductase 2) (AtHPR2) (HPR 2)	34,1	5.9	6.47544	5.75313	11.1962	14.0375	10.9468	10.0247	4.18862	3.34909	2.72424	4.89015	5.22445	5.06656	8.13112	8.26067	11.7468	5.92032	2.29995	2.7461	8.05818	14.2104	8.0614	10.1808	15.353	11.5082	4.83906	3.95192	2.08551	9.22011	6.52588	6.79349	11.4571	9.80265	9.55462	5.21482	4.60712	4.49861	36	7.63287	6.03179	8.69426	7.51938
Q9CAD1	At1g63660	At1g63660 (GMP synthase (Glutamine-hydrolyzing), putative / glutamine amidotransferase) (GMP synthase; 61700-64653)	59,3	6.54	9.80066	5.75313	14.5201	18.2488	8.51421	16.2902	6.28293	7.368	7.49167	13.0986	13.2353	12.7537	16.2622	16.5213	12.9215	9.14958	8.04982	7.68907	16.1164	1.75437	4.73169	13.9985	10.2353	10.462	8.98682	10.275	7.64688	14.613	5.29126	13.587	20.3682	15.2486	16.986	10.4296	10.366	8.99722	36	10.4744	12.1868	9.35633	12.8763
Q9CAK8	ISPF	2-C-methyl-D-erythritol 2,4-cyclodiphosphate synthase, chloroplastic (MECDP-synthase) (MECPS) (MECS) (EC 4.6.1.12)	24,8	8.79	3.32522	5.75313	4.89834	4.21125	4.86526	6.26546	2.09431	2.67927	1.36212	3.31831	2.61223	3.84359	2.71037	2.36019	3.52405	2.69105	1.72496	2.19688	4.90498	7.19292	3.15446	5.09038	5.11765	6.27719	1.38259	3.95192	1.39034	2.60946	1.23463	4.00642	1.27301	1.08918	3.18487	1.56445	1.72767	1.68698	36	3.93938	2.77574	4.2736	2.04185
Q9CAT7	At1g73230	Nascent polypeptide-associated complex subunit beta	18	6.21	9.80066	9.58856	14.5201	9.82625	10.9468	7.51855	13.9621	11.3869	14.9833	3.31831	5.22445	6.46423	12.1967	4.72038	7.04809	11.3024	13.2247	13.1813	12.788	3.50874	11.2159	8.90817	5.11765	11.5082	18.6649	12.6461	18.7696	9.22011	6.52588	8.18702	11.4571	9.80265	8.49299	16.1659	11.5178	12.3712	36	11.3926	8.52006	11.4586	10.4156
Q9CAV0	RPS3AA	40S ribosomal protein S3a-1	29,8	9.76	24.5017	24.7559	27.2908	28.075	21.8937	23.8087	21.6412	25.4531	17.7076	19.7352	21.2461	21.8386	32.5245	28.3223	25.843	18.2992	22.9995	17.575	28.9043	35.6137	24.009	26.7245	27.2941	16.7392	15.8998	26.873	15.9889	21.2236	50.2669	23.1675	30.5523	25.0512	27.6022	16.6874	20.1562	24.18	36	23.9031	23.1537	24.2274	26.5431
Q9CAX6	RPS14B	40S ribosomal protein S14-2	16,3	10.59	9.80066	15.3417	8.04727	14.0375	14.5958	13.784	9.77344	9.37746	12.9402	11.5268	9.22986	10.3078	13.5519	16.5213	17.6202	10.226	10.9248	15.9274	9.63478	10.7017	17.5248	12.726	13.6471	13.6006	7.60423	10.275	15.9889	10.6118	18.5194	9.58056	20.3682	17.4269	18.0476	11.4726	11.5178	12.3712	36	11.9664	12.8707	12.4114	14.4351
Q9FEA2	OVA3	Glutamate--tRNA ligase, chloroplastic/mitochondrial (EC 6.1.1.17) (AtERS) (Glutamyl-tRNA synthetase) (GluRS) (Protein OVULE ABORTION 3)	63,4	7.75	8.22555	5.75313	6.47281	8.4225	6.08158	13.784	3.49051	2.67927	4.76743	8.20846	5.22445	2.62063	6.77593	3.54029	4.69873	3.76747	5.74987	5.4922	6.48158	5.43855	1.57723	10.1808	10.2353	11.5082	4.14776	3.16153	3.47585	4.00118	5.29126	4.00642	3.81904	7.62429	15.9244	5.21482	4.60712	5.06093	36	6.63076	5.11978	6.2452	6.17216
Q9FF55	PDIL1-4	Protein disulfide isomerase-like 1-4 (AtPDIL1-4) (EC 5.3.4.1) (Protein disulfide isomerase 2) (AtPDI2) (Protein disulfide isomerase-like 2-2) (AtPDIL2-2)	66,3	4.61	19.6013	20.9205	28.8652	23.8638	24.3263	23.8087	13.9621	17.4153	10.897	22.8789	18.4597	17.995	25.7485	35.4029	27.0177	11.8406	13.7997	15.9274	22.4228	19.649	11.2159	17.8163	18.7647	17.7854	15.8998	17.3884	11.1227	22.4414	19.754	20.3805	25.4603	27.2296	16.986	12.5156	10.366	14.0582	36	20.4067	21.0078	16.8961	18.799
Q9FF90	RPL13D	60S ribosomal protein L13-3	23,5	11	8.22555	9.58856	9.62174	16.845	14.5958	17.5433	7.67913	9.37746	10.2159	11.5268	9.22986	6.46423	14.907	12.981	16.4455	9.68779	6.32486	5.4922	6.48158	12.456	19.102	15.2711	17.0588	16.7392	8.29553	10.275	6.95171	11.8296	15.8738	10.9741	16.5492	18.5161	15.9244	6.77926	4.03123	7.31024	36	11.5214	10.3399	12.5146	11.9764
Q9FF98	ML3	MD-2-related lipid-recognition protein 3	17,9	4.68	4.90033	3.83542	9.62174	11.23	8.51421	8.77164	11.1696	11.3869	12.2591	6.63663	8.01083	6.46423	13.5519	10.6209	10.5721	9.68779	8.62481	13.1813	8.05818	16.1402	4.73169	8.90817	13.6471	7.32339	12.4433	14.2269	10.4276	9.22011	19.754	9.58056	7.63808	7.62429	7.43137	15.123	16.7008	12.9335	36	9.07656	9.7056	10.6563	11.7784
Q9FFD2	RGP5	Probable UDP-arabinopyranose mutase 5 (EC 5.4.99.30) (Reversibly glycosylated polypeptide 5) (AtRGP5) (UDP-L-arabinose mutase 5)	38,6	5.21	3.32522	3.83542	3.14893	5.615	7.29789	7.51855	7.67913	6.02837	4.76743	13.0986	8.01083	7.68719	8.13112	10.6209	9.39746	7.53495	10.3498	7.68907	3.1532	3.50874	3.15446	8.90817	6.82354	7.32339	6.91294	3.95192	3.47585	8.00236	7.93688	9.58056	8.91109	7.62429	7.43137	8.34371	8.06246	7.31024	36	5.46844	9.16887	5.2458	8.13366
Q9FFP6	MBK5.16	Pyruvate kinase (EC 2.7.1.40)	55	6.65	4.90033	13.424	14.5201	11.23	19.461	20.0495	8.37723	7.368	5.44849	19.7352	14.6285	15.3744	17.6174	18.8815	19.9696	7.53495	6.89985	7.68907	11.2114	12.456	8.0614	19.0889	11.9412	13.6006	6.22165	6.32307	6.25654	11.8296	17.1084	14.9805	15.2762	16.3378	19.1092	8.86519	10.366	7.31024	36	11.6421	14.2589	10.5734	13.4648
Q9FFS8	RPS10B	40S ribosomal protein S10-2	19,7	9.73	9.80066	9.58856	12.7707	11.23	13.3795	12.5309	11.1696	8.03782	10.2159	6.63663	10.6231	14.1514	10.8415	9.44076	10.5721	9.14958	7.47484	8.23829	11.2114	5.43855	1.57723	8.90817	10.2353	15.693	14.5172	8.69422	8.34205	10.6118	3.88025	10.9741	8.91109	10.8918	10.6162	10.4296	9.21424	9.55954	36	10.9693	9.68091	9.4019	9.45431
Q9FFW8	TSBtype2	Tryptophan synthase beta chain (Tryptophan synthase beta type 2)	55,7	7.24	8.22555	5.75313	9.62174	12.6338	14.5958	8.77164	4.18862	3.34909	4.08637	4.89015	9.22986	8.91015	14.907	14.1611	12.9215	4.30568	5.74987	4.94298	9.63478	1.75437	1.57723	8.90817	13.6471	10.462	2.76518	4.7423	4.17103	13.2213	1.23463	12.1934	8.91109	5.44592	10.6162	7.30074	5.7589	3.93628	36	7.91397	8.89093	6.4069	7.62428
Q9FG81	MQD19.19	Aluminum induced protein with YGL and LRDR motifs (Aluminum-induced protein-like) (Putative aluminum-induced protein)	27,5	6.87	6.47544	7.67085	8.04727	14.0375	15.8121	11.2778	3.49051	5.35855	6.81061	9.78029	9.22986	8.91015	12.1967	12.981	10.5721	7.53495	3.44992	3.29532	6.48158	8.94729	8.0614	11.4534	11.9412	9.41579	6.91294	10.275	6.25654	10.6118	11.8171	9.58056	11.4571	9.80265	10.6162	5.21482	5.18301	4.49861	36	8.77563	8.66115	8.86056	8.75355
Q9FGX1	ACLB-2	ATP-citrate synthase beta chain protein 2 (ATP-citrate synthase B-2) (EC 2.3.3.8) (ATP-citrate lyase B-2) (Citrate cleavage enzyme B-2)	65,8	7.64	24.5017	22.8382	20.8179	29.4788	35.2731	32.5804	23.0374	24.1135	22.475	27.769	25.0774	24.2845	35.2348	40.1232	41.1139	26.3723	28.1744	24.7149	19.2696	10.7017	17.5248	29.2697	46.0589	31.386	17.9736	24.5019	25.0262	26.4426	26.4563	25.7804	33.0983	32.6755	29.7255	23.9882	31.674	25.3047	36	26.124	30.3183	24.6347	28.3495
Q9FGY1	BXL1	Beta-D-xylosidase 1 (AtBXL1) (EC 3.2.1.-) (Alpha-L-arabinofuranosidase) (EC 3.2.1.55)	83,5	8.51	17.8512	17.2594	12.7707	2.8075	8.51421	5.01237	7.67913	9.37746	14.9833	16.4169	17.2407	17.995	2.71037	14.1611	12.9215	38.213	40.8241	36.2485	17.693	8.94729	8.0614	2.54519	11.9412	6.27719	8.98682	15.8077	9.03722	15.8307	15.8738	21.774	12.7301	4.35674	13.8011	38.5896	29.9463	38.2382	36	10.695	21.859	9.92188	21.2378
Q9FH82	PAE11	Pectin acetylesterase 11 (EC 3.1.1.-)	42	8.66	8.22555	9.58856	3.14893	8.4225	7.29789	3.75928	6.98103	6.69818	6.81061	9.78029	8.01083	5.06656	8.13112	7.08057	7.04809	7.53495	9.1998	7.68907	4.90498	7.19292	6.30893	6.36298	6.82354	7.32339	6.91294	7.11345	8.34205	5.21893	11.8171	4.00642	6.36507	4.35674	8.49299	7.30074	7.48657	10.1219	36	6.77028	7.72681	6.80946	7.24072
Q9FI56	CLPC1	Chaperone protein ClpC1, chloroplastic (ATP-dependent Clp protease ATP-binding subunit ClpC homolog 1) (Casein lytic proteinase C1) (Protein DE-REGULATED CAO ACCUMULATION 1) (Protein IRON-RESCUED MUTANT 1)	103,4	6.77	83.1306	68.6889	70.6761	67.38	42.571	76.4386	78.1875	83.0575	86.4947	53.9663	38.3126	38.4359	40.6556	42.4834	41.1139	57.5885	67.2735	73.5954	67.4435	83.8589	84.6448	69.9927	56.2942	66.9567	76.7336	83.7807	92.4577	38.2721	44.9757	44.9415	45.8285	27.2296	36.0952	49.5408	57.589	48.36	36	72.9583	50.3806	75.7959	43.648
Q9FI78	At5g48930	Shikimate O-hydroxycinnamoyltransferase (EC 2.3.1.133) (Hydroxycinnamoyl transferase) (Hydroxycinnamoyl-Coenzyme A shikimate/quinate hydroxycinnamoyltransferase)	47,9	6.67	1.57511	5.75313	1.57447	2.8075	4.86526	5.01237	2.79241	2.00946	2.04318	1.57183	6.61764	5.06656	5.42074	7.08057	7.04809	0.538211	0.574987	1.09844	4.90498	1.75437	1.57723	6.36298	8.52942	7.32339	3.45647	3.95192	2.78068	8.00236	3.88025	6.79349	3.81904	6.5351	5.30812	1.56445	1.15178	0.562326	36	3.15921	3.89079	4.51572	4.17966
Q9FIX1	AIG2LB	AIG2-like protein B (EC 2.3.2.-) (Avirulence-induced gene 2-like protein B) (Putative gamma-glutamylcyclotransferase)	20	5.1	3.32522	5.75313	3.14893	5.615	7.29789	7.51855	5.58482	4.01891	6.12955	4.89015	6.61764	7.68719	8.13112	12.981	10.5721	7.53495	10.3498	7.13986	4.90498	1.75437	1.57723	8.90817	10.2353	7.32339	5.53035	7.11345	4.17103	6.61064	6.52588	5.39995	5.09205	7.62429	8.49299	9.38667	9.21424	7.87257	36	5.37689	8.43376	5.72425	7.3577
Q9FIZ7	OXP1	5-oxoprolinase (EC 3.5.2.9) (5-oxo-L-prolinase) (5-OPase) (Protein OXOPROLINASE 1) (Pyroglutamase)	137,4	5.86	6.47544	9.58856	8.04727	18.2488	25.5426	23.8087	10.4715	6.02837	4.08637	9.78029	11.8421	14.1514	21.683	23.6019	28.1924	9.14958	2.87494	6.59064	9.63478	10.7017	4.73169	16.5437	18.7647	19.8778	8.98682	8.69422	2.78068	9.22011	13.2281	14.9805	24.1872	28.3188	22.2941	8.34371	8.63835	5.62326	36	12.4775	14.2074	11.1907	14.9816
Q9FJ62	GDPDL4	Glycerophosphodiester phosphodiesterase GDPDL4 (EC 3.1.4.46) (Glycerophosphodiester phosphodiesterase-like 4) (ATGDPDL4) (Glycerophosphodiesterase-like 1) (Protein SHV3-LIKE 1)	84,1	5.67	11.3758	15.3417	17.669	12.6338	14.5958	12.5309	15.3583	8.70764	9.53485	11.5268	15.8475	14.1514	13.5519	10.6209	12.9215	14.5317	13.2247	10.9844	16.1164	7.19292	4.73169	8.90817	18.7647	10.462	11.0607	14.2269	11.1227	17.2225	9.17151	16.374	14.0031	13.0702	10.6162	16.1659	13.8214	12.9335	36	13.0831	13.0401	11.3985	13.7087
Q9FJA6	RPS3C	40S ribosomal protein S3-3	27,4	9.54	24.5017	17.2594	27.2908	22.46	21.8937	22.5557	62.8293	95.784	37.4584	14.6704	18.4597	21.8386	20.3278	24.782	25.843	53.8211	26.4494	24.1657	30.4809	19.649	24.009	19.0889	25.5883	21.9702	76.7336	46.6326	25.0262	18.4402	25.0453	14.9805	25.4603	25.0512	19.1092	47.4548	39.7364	28.6786	36	36.8925	25.5953	32.131	27.1063
Q9FJD4	KPNB1	Importin subunit beta-1 (Karyopherin subunit beta-1) (ATKPNB1)	96,2	4.81	8.22555	9.58856	9.62174	15.4413	4.86526	18.7964	7.67913	9.37746	10.2159	13.0986	10.6231	8.91015	18.9726	14.1611	18.7949	18.2992	16.6746	15.3781	8.05818	8.94729	11.2159	20.3615	6.82354	17.7854	13.1346	11.8558	7.64688	11.8296	11.8171	12.1934	12.7301	10.8918	15.9244	16.6874	14.3973	16.3075	36	10.4235	14.9903	11.7588	13.6421
Q9FJH6	ABCF1	ABC transporter F family member 1 (ABC transporter ABCF.1) (AtABCF1) (GCN20-type ATP-binding cassette protein GCN1)	66,8	6.46	3.32522	1.91771	8.04727	5.615	7.29789	8.77164	2.79241	4.01891	3.4053	8.20846	8.01083	6.46423	8.13112	7.08057	2.34936	4.8439	7.47484	7.13986	8.05818	7.19292	11.2159	7.63557	5.11765	10.462	4.14776	7.11345	1.39034	4.00118	2.64563	9.58056	6.36507	10.8918	11.6779	3.65037	5.18301	5.62326	36	5.02126	6.63368	6.92597	6.62431
Q9FJY6	At5g66530	Glucose-6-phosphate 1-epimerase (EC 5.1.3.15)	33,7	5.96	8.22555	9.58856	8.04727	9.82625	14.5958	10.0247	4.18862	5.35855	2.04318	3.31831	2.61223	2.62063	5.42074	5.90048	5.87341	2.15284	2.87494	3.84454	6.48158	5.43855	9.63864	13.9985	11.9412	10.462	5.53035	4.7423	5.56137	2.60946	1.23463	1.39354	5.09205	3.26755	5.30812	2.08593	1.15178	1.68698	36	7.98872	3.84646	8.19939	2.64778
Q9FK25	OMT1	Flavone 3'-O-methyltransferase 1 (AtOMT1) (EC 2.1.1.42) (Acetylserotonin O-methyltransferase OMT1) (EC 2.1.1.4) (Caffeate O-methyltransferase 1) (EC 2.1.1.68) (Quercetin 3'-O-methyltransferase 1)	39,6	5.95	17.8512	20.9205	17.669	22.46	20.6774	23.8087	11.8677	9.37746	11.578	11.5268	17.2407	19.218	21.683	24.782	22.319	13.9935	17.8246	17.0258	17.693	16.1402	12.7931	19.0889	25.5883	18.8316	9.67811	11.8558	11.1227	18.4402	15.8738	16.374	15.2762	19.6053	21.2325	16.1659	19.5803	15.7451	36	17.3567	18.4015	15.8657	17.5881
Q9FKA5	At5g39570	Uncharacterized protein At5g39570	43,5	4.78	14.701	13.424	14.5201	9.82625	6.08158	2.50618	10.4715	9.37746	7.49167	19.7352	11.8421	11.5308	12.1967	2.36019	2.34936	8.61137	9.77479	9.88595	14.5398	16.1402	15.9476	10.1808	3.41177	3.1386	8.98682	16.5981	8.34205	11.8296	15.8738	12.1934	8.91109	1.08918	3.18487	8.86519	6.33479	8.99722	36	9.82219	9.8096	10.8095	8.58657
Q9FKC0	RPL13AD	60S ribosomal protein L13a-4	23,6	10.37	11.3758	11.5063	8.04727	5.615	8.51421	6.26546	4.88672	6.69818	4.76743	8.20846	6.61764	6.46423	6.77593	5.90048	3.52405	7.53495	8.62481	12.6321	6.48158	7.19292	22.2565	5.09038	3.41177	6.27719	4.83906	9.4846	4.17103	6.61064	9.17151	6.79349	5.09205	9.80265	5.30812	7.82223	5.7589	8.43489	36	7.51959	7.36473	7.68945	7.19939
Q9FKK7	XYLA	Xylose isomerase (EC 5.3.1.5)	53,7	5.87	11.3758	13.424	12.7707	8.4225	25.5426	17.5433	13.264	20.0946	25.8803	14.6704	8.01083	8.91015	13.5519	30.6825	23.4936	25.8341	33.9243	29.6579	11.2114	7.19292	17.5248	8.90817	13.6471	14.6468	12.4433	13.4365	15.9889	13.2213	14.4628	10.9741	15.2762	22.8729	18.0476	28.6815	27.0668	28.1163	36	16.4797	20.9706	12.7778	19.8577
Q9FKW6	LFNR1	Ferredoxin--NADP reductase, leaf isozyme 1, chloroplastic (EC 1.18.1.2) (Leaf FNR 1) (AtLFNR1) (FNR-1)	40,3	8.13	32.5522	32.4268	25.7163	11.23	19.461	12.5309	30.0184	28.8022	32.6909	11.5268	9.22986	7.68719	2.71037	5.90048	7.04809	10.7642	6.89985	10.4352	27.3277	33.8594	17.5248	12.726	17.0588	15.693	30.4169	30.0346	35.4537	4.00118	11.8171	6.79349	7.63808	7.62429	7.43137	7.30074	4.60712	5.06093	36	25.0476	8.02244	24.455	6.91937
Q9FLG1	BXL4	Beta-D-xylosidase 4 (AtBXL4) (EC 3.2.1.37)	84,3	7.66	6.47544	7.67085	3.14893	7.01875	14.5958	10.0247	4.18862	4.01891	5.44849	9.78029	8.01083	10.3078	9.4863	12.981	14.0962	4.30568	13.7997	8.78751	4.90498	7.19292	3.15446	8.90817	13.6471	10.462	3.45647	2.37115	4.17103	9.22011	5.29126	6.79349	10.1841	8.71347	11.6779	9.38667	9.21424	13.4958	36	6.9545	10.1728	6.47425	9.33078
Q9FLT0	TSN2	Ribonuclease TUDOR 2 (AtTudor2) (TUDOR-SN protein 2) (EC 3.1.-.-) (100 kDa coactivator-like protein)	107,7	6.55	37.4525	45.8507	30.4397	43.5163	38.9221	40.0989	23.0374	27.4626	27.9235	60.6029	51.5479	47.3461	47.4315	48.3839	41.1139	32.2926	34.4992	36.7977	33.8093	33.8594	39.9565	44.5408	37.5294	44.9866	23.504	27.6634	25.7213	44.8828	64.7297	55.7414	48.3745	45.7457	40.3417	32.8533	28.7945	38.2382	36	34.9671	44.4462	34.619	44.4113
Q9FLW9	PKP2	Plastidial pyruvate kinase 2 (PKp2) (EC 2.7.1.40) (Plastidial pyruvate kinase 1) (PKP1) (Pyruvate kinase III) (Pyruvate kinase isozyme B1, chloroplastic) (PKP-BETA1) (Plastidic pyruvate kinase beta subunit 1)	63,5	7.03	12.9509	13.424	14.5201	19.6525	27.9753	32.5804	7.67913	6.02837	6.81061	21.3071	27.8637	24.2845	32.5245	31.8626	36.4151	13.4553	16.0996	14.8289	14.5398	16.1402	15.9476	19.0889	18.7647	28.2474	6.91294	4.7423	5.56137	29.052	21.165	23.1675	16.5492	25.0512	26.5406	10.9511	12.0937	11.2465	36	15.7357	24.2935	14.4384	19.5352
Q9FM01	UGD4	UDP-glucose 6-dehydrogenase 4 (UDP-Glc dehydrogenase 4) (UDP-GlcDH 4) (UDPGDH 4) (EC 1.1.1.22) (At-UGD4)	53,1	5.85	12.9509	9.58856	12.7707	15.4413	23.11	18.7964	5.58482	6.02837	12.2591	17.9888	13.2353	16.5973	23.0382	27.1422	21.1443	10.7642	14.3747	14.8289	11.2114	10.7017	11.2159	16.5437	17.0588	19.8778	9.67811	5.53269	13.9034	15.8307	17.1084	18.9869	20.3682	22.8729	23.3557	10.9511	9.21424	13.4958	36	12.9478	17.6793	12.8582	16.9093
Q9FM65	FLA1	Fasciclin-like arabinogalactan protein 1	44,8	6.74	3.32522	7.67085	3.14893	12.6338	14.5958	10.0247	6.28293	5.35855	6.81061	6.63663	4.00541	2.62063	6.77593	8.26067	8.22277	9.68779	9.1998	9.33673	3.1532	3.50874	1.57723	8.90817	10.2353	11.5082	8.29553	6.32307	5.56137	4.00118	2.64563	5.39995	5.09205	5.44592	5.30812	11.9941	8.63835	8.99722	36	7.76126	7.19404	6.56342	6.39139
Q9FME2	NTF2	Nuclear transport factor 2 (AtNTF2)	49,5	5.96	4.90033	7.67085	6.47281	4.21125	8.51421	8.77164	6.28293	8.03782	3.4053	9.78029	11.8421	10.3078	13.5519	9.44076	10.5721	4.8439	6.89985	7.68907	6.48158	1.75437	1.57723	7.63557	6.82354	9.41579	6.91294	7.90384	4.8662	10.6118	6.52588	9.58056	10.1841	5.44592	6.36974	4.69334	7.48657	6.18559	36	6.47413	9.43642	5.93012	7.45372
Q9FMG0	MSJ1.9	2-nitropropane dioxygenase-like protein (Aldolase-type TIM barrel family protein) (Putative 2-nitropropane dioxygenase)	36	5.55	6.47544	1.91771	4.89834	8.4225	12.1632	5.01237	6.28293	4.68873	6.81061	3.31831	6.61764	3.84359	9.4863	10.6209	12.9215	8.07316	8.04982	6.59064	6.48158	1.75437	1.57723	5.09038	8.52942	9.41579	6.22165	7.11345	6.25654	5.21893	1.23463	1.39354	10.1841	8.71347	11.6779	7.30074	6.91068	7.31024	36	6.29686	7.72465	5.82671	6.66047
Q9FMN0	SCP2	Sterol carrier protein 2 (AtSCP2)	13,6	9.2	1.57511	1.91771	4.89834	4.21125	4.86526	5.01237	10.4715	15.4058	15.6644	3.31831	8.01083	3.84359	12.1967	8.26067	9.39746	14.5317	12.6497	15.9274	6.48158	7.19292	6.30893	7.63557	5.11765	9.41579	12.4433	13.4365	9.03722	6.61064	7.93688	8.18702	15.2762	9.80265	14.8627	19.8163	22.4597	17.9944	36	7.11353	9.79292	8.56328	13.6607
Q9FN03	UVR8	Ultraviolet-B receptor UVR8 (Protein UV-B RESISTANCE 8) (RCC1 domain-containing protein UVR8)	47,1	5.74	3.32522	5.75313	1.57447	14.0375	13.3795	7.51855	1.39621	4.68873	3.4053	8.20846	10.6231	8.91015	10.8415	7.08057	7.04809	3.22926	1.14997	2.19688	8.05818	3.50874	4.73169	11.4534	8.52942	10.462	2.07388	5.53269	2.78068	9.22011	7.93688	13.587	10.1841	5.44592	10.6162	4.17185	2.87945	1.12465	36	6.11984	6.58755	6.34785	7.24069
Q9FNB0	CHLH	Magnesium-chelatase subunit ChlH, chloroplastic (Mg-chelatase subunit H) (EC 6.6.1.1) (ABA-binding protein) (Mg-protoporphyrin IX chelatase subunit ChlH) (Protein CONDITIONAL CHLORINA) (Protein GENOMES UNCOUPLED 5) (Protein RAPID TRANSPIRATION IN DETACHED LEAVES 1)	153,5	6.1	34.3023	32.4268	25.7163	11.23	3.64895	6.26546	24.4336	19.4247	29.2856	3.31831	1.39319	1.22296	2.71037	1.1801	3.52405	9.68779	8.04982	7.13986	27.3277	23.1577	24.009	3.81779	5.11765	9.41579	23.504	25.2923	31.9779	4.00118	2.64563	4.00642	8.91109	4.35674	6.36974	12.5156	16.7008	10.6842	36	20.7482	4.24738	19.2911	7.79904
Q9FNE2	GRXC2	Glutaredoxin-C2 (AtGrxC2)	11,7	7.24	3.32522	1.91771	4.89834	5.615	4.86526	2.50618	6.98103	3.34909	8.17273	8.20846	5.22445	3.84359	6.77593	7.08057	7.04809	5.92032	7.47484	7.68907	4.90498	10.7017	9.63864	5.09038	5.11765	2.0924	8.98682	3.16153	10.4276	4.00118	5.29126	4.00642	7.63808	6.5351	6.36974	4.69334	7.48657	7.87257	36	4.62562	6.58504	6.68018	5.98825
Q9FNN5	At5g08530	NADH dehydrogenase [ubiquinone] flavoprotein 1, mitochondrial (EC 1.6.99.3) (EC 7.1.1.2)	53,4	8.16	16.2761	15.3417	14.5201	1.40375	13.3795	3.75928	6.28293	8.03782	7.49167	16.4169	18.4597	20.4409	1.35519	11.801	3.52405	10.7642	9.1998	12.6321	16.1164	3.50874	8.0614	2.54519	1.70588	2.0924	3.45647	4.7423	4.8662	22.4414	11.8171	20.3805	5.09205	11.981	5.30812	11.4726	9.21424	10.6842	36	9.61031	11.6215	5.23277	12.0435
Q9FPF0	DJ1A	Protein DJ-1 homolog A (AtDJ1A)	41,8	5.41	11.3758	15.3417	11.1962	21.0563	20.6774	15.0371	23.0374	20.7644	19.0697	16.4169	14.6285	16.5973	18.9726	22.4218	17.6202	26.3723	27.5994	23.6164	11.2114	16.1402	14.3703	19.0889	17.0588	17.7854	13.1346	15.8077	13.2082	13.2213	13.2281	16.374	20.3682	17.4269	20.1709	25.0311	28.7945	26.9917	36	17.5062	20.4717	15.3117	20.1785
Q9FRL8	DHAR2	Glutathione S-transferase DHAR2 (EC 2.5.1.18) (Chloride intracellular channel homolog 2) (CLIC homolog 2) (Glutathione-dependent dehydroascorbate reductase 2) (AtDHAR2) (CytDHAR) (GSH-dependent dehydroascorbate reductase 2) (EC 1.8.5.1)	23,4	6.14	8.22555	7.67085	9.62174	9.82625	9.73052	8.77164	8.37723	7.368	10.897	9.78029	6.61764	7.68719	16.2622	14.1611	11.7468	6.99674	8.04982	6.59064	6.48158	5.43855	9.63864	10.1808	10.2353	12.5544	7.60423	7.11345	4.8662	8.00236	5.29126	8.18702	15.2762	13.0702	14.8627	6.77926	5.18301	5.62326	36	8.9432	9.76583	8.23479	9.1417
Q9FUS8	GSTU17	Glutathione S-transferase U17 (AtGSTU17) (EC 2.5.1.18) (GST class-tau member 17) (Glutathione S-transferase 30) (Protein EARLY RESPONSIVE TO DEHYDRATION 9)	25,3	6.6	4.90033	7.67085	3.14893	11.23	10.9468	10.0247	4.18862	7.368	10.2159	8.20846	8.01083	5.06656	10.8415	12.981	15.2709	3.76747	5.17489	4.94298	8.05818	1.75437	1.57723	10.1808	13.6471	10.462	4.14776	7.11345	6.95171	8.00236	6.52588	5.39995	10.1841	8.71347	12.7395	5.21482	6.91068	5.06093	36	7.7438	8.25162	7.09917	7.63908
Q9FV81	GATB	Glutamyl-tRNA(Gln) amidotransferase subunit B, chloroplastic/mitochondrial (Glu-AdT subunit B) (EC 6.3.5.-)	60,9	7.62	11.3758	9.58856	11.1962	19.6525	15.8121	17.5433	6.98103	7.368	6.12955	3.31831	5.22445	2.62063	5.42074	7.08057	8.22277	5.92032	5.17489	4.39376	8.05818	8.94729	12.7931	15.2711	20.4706	18.8316	9.67811	11.0654	6.95171	4.00118	3.88025	4.00642	6.36507	9.80265	4.2465	4.17185	3.45534	2.2493	36	11.7386	5.26405	12.4519	4.68651
Q9FVT2	At1g57720	Probable elongation factor 1-gamma 2 (EF-1-gamma 2) (eEF-1B gamma 2)	46,4	5.71	39.0276	42.0153	33.7636	40.7088	30.4079	42.6051	18.1507	18.7549	29.9667	32.8338	31.695	33.3694	36.59	43.6635	37.5898	29.6016	33.9243	35.6993	46.5973	32.105	33.4724	38.1779	37.5294	34.5246	20.7388	20.55	26.4165	33.0532	32.9822	35.361	38.1904	41.389	44.5882	34.4178	23.0356	42.7368	36	32.8223	34.9963	32.2346	36.1949
Q9FWR4	DHAR1	Glutathione S-transferase DHAR1, mitochondrial (EC 2.5.1.18) (Chloride intracellular channel homolog 1) (CLIC homolog 1) (Glutathione-dependent dehydroascorbate reductase 1) (AtDHAR1) (GSH-dependent dehydroascorbate reductase 1) (mtDHAR) (EC 1.8.5.1)	23,6	5.91	17.8512	13.424	17.669	26.6713	30.4079	21.3026	15.3583	16.0756	23.8371	13.0986	19.8529	19.218	32.5245	25.9621	21.1443	21.5284	28.7494	23.6164	14.5398	26.8419	6.30893	24.1793	25.5883	23.0164	14.5172	19.7596	20.16	22.4414	34.3932	18.9869	24.1872	26.1404	24.4174	21.3807	19.5803	25.867	36	20.2885	22.855	19.4346	24.1549
Q9FX94	CXE5	Probable carboxylesterase 5 (AtCXE5) (EC 3.1.1.1)	35,2	5.54	4.90033	5.75313	1.57447	4.21125	9.73052	7.51855	2.09431	2.00946	3.4053	6.63663	4.00541	7.68719	10.8415	9.44076	8.22277	2.15284	4.02491	2.7461	3.1532	5.43855	1.57723	5.09038	6.82354	7.32339	2.76518	3.16153	3.47585	6.61064	3.88025	6.79349	8.91109	9.80265	9.55462	3.12889	2.30356	3.37396	36	4.57748	6.19534	4.3121	6.03991
Q9FXA2	PAB8	Polyadenylate-binding protein 8 (PABP-8) (Poly(A)-binding protein 8)	72,7	7.53	17.8512	19.0028	17.669	16.845	7.29789	6.26546	8.37723	8.70764	12.9402	13.0986	14.6285	16.5973	16.2622	12.981	11.7468	10.226	15.5247	14.8289	19.2696	17.8946	22.2565	11.4534	15.353	12.5544	8.98682	15.8077	8.34205	21.2236	21.165	18.9869	16.5492	17.4269	12.7395	11.4726	16.7008	14.0582	36	12.7729	13.9882	14.6575	16.7025
Q9FXB0	At1g56580	At1g56580/F25P12_18 (F25P12.97 protein)	18,4	7.18	8.22555	9.58856	11.1962	8.4225	8.51421	10.0247	2.09431	2.00946	1.36212	6.63663	10.6231	7.68719	12.1967	10.6209	10.5721	1.07642	1.72496	2.7461	12.788	1.75437	4.73169	8.90817	10.2353	7.32339	2.07388	3.16153	2.78068	10.6118	3.88025	12.1934	11.4571	7.62429	10.6162	2.60741	1.72767	1.68698	36	6.82641	7.09822	5.973	6.93391
Q9FY49	LKHA4	Leucine aminopeptidase (EC 3.4.11.-) (Epoxide hydrolase) (EC 3.3.2.10) (Leukotriene A-4 hydrolase homolog) (LTA-4 hydrolase)	69,2	5.24	6.47544	3.83542	3.14893	8.4225	18.2447	15.0371	2.09431	3.34909	2.04318	8.20846	8.01083	10.3078	13.5519	15.3412	12.9215	3.22926	5.17489	3.84454	4.90498	3.50874	1.57723	11.4534	11.9412	9.41579	3.45647	4.7423	2.08551	10.6118	5.29126	6.79349	11.4571	21.7837	13.8011	4.69334	5.18301	7.31024	36	6.96119	8.95449	5.8984	9.65834
Q9FY99	G6PD2	Glucose-6-phosphate 1-dehydrogenase 2, chloroplastic (AtG6PD2) (G6PDH2) (EC 1.1.1.49)	67,1	8.29	22.7515	17.2594	19.2435	9.82625	8.51421	11.2778	11.1696	10.7171	13.6212	16.4169	18.4597	17.995	17.6174	23.6019	9.39746	13.9935	14.9497	9.88595	14.5398	1.75437	11.2159	10.1808	10.2353	8.36959	11.752	11.8558	7.64688	14.613	15.8738	17.7676	11.4571	8.71347	6.36974	7.82223	7.48657	9.55954	36	13.8201	15.8131	9.72781	11.0737
Q9FZ76	RPL6A	60S ribosomal protein L6-1	26,1	10.1	26.0768	26.6736	22.5674	33.69	30.4079	28.8211	28.6222	32.1513	34.053	24.6254	19.8529	24.2845	36.59	23.6019	37.5898	32.8308	20.1246	19.2227	25.7511	30.3506	28.7407	29.2697	35.8236	30.3398	26.2692	31.6153	27.1117	21.2236	23.8107	24.5611	38.1904	30.4971	31.8487	29.203	31.0981	20.8061	36	29.2293	26.5247	29.4746	27.9154
Q9LD43	CAC3	Acetyl-coenzyme A carboxylase carboxyl transferase subunit alpha, chloroplastic (ACCase subunit alpha) (Acetyl-CoA carboxylase carboxyltransferase subunit alpha) (EC 2.1.3.15)	85,3	5.82	22.7515	26.6736	17.669	23.8638	20.6774	18.7964	12.5659	10.0473	8.85379	9.78029	8.01083	6.46423	9.4863	4.72038	4.69873	4.30568	3.44992	4.94298	22.4228	35.6137	36.6268	25.4519	8.52942	23.0164	12.4433	10.275	11.8179	8.00236	13.2281	6.79349	5.09205	2.17837	3.18487	2.60741	1.15178	2.2493	36	17.9887	6.20659	20.6886	4.94309
Q9LD55	TIF3A1	Eukaryotic translation initiation factor 3 subunit A (eIF3a) (Eukaryotic translation initiation factor 3 large subunit) (Eukaryotic translation initiation factor 3 subunit 10) (eIF-3-theta) (p114)	114,2	9.17	30.9771	24.7559	35.338	28.075	6.08158	3.75928	20.9431	13.3964	17.7076	32.8338	25.0774	30.7487	32.5245	10.6209	11.7468	13.4553	18.3996	15.3781	35.3859	21.4033	36.6268	27.9971	8.52942	15.693	21.4301	15.0173	17.3793	31.6615	27.6909	24.5611	33.0983	8.71347	12.7395	14.6015	17.8526	15.7451	36	20.1149	21.1983	22.1625	20.7404
Q9LD57	PGK1	Phosphoglycerate kinase 1, chloroplastic (EC 2.7.2.3)	50,1	6.24	65.1044	61.0181	70.6761	67.38	68.1137	75.1855	182.903	145.351	111.694	24.6254	27.8637	23.0616	37.9452	33.0427	36.4151	40.3658	34.4992	31.8547	65.8669	87.5431	71.8517	68.7201	87.0001	70.0953	226.744	139.108	176.573	26.4426	25.0453	29.961	36.9174	33.7647	35.0336	30.7674	35.7052	24.18	36	94.1584	32.1859	110.389	30.8686
Q9LDZ0	HSP70-10	Heat shock 70 kDa protein 10, mitochondrial (Chaperone protein HscA homolog 2) (AtHscA2) (Heat shock protein 70-10) (AtHsp70-10) (Mitochondrial heat shock protein 70-2) (mtHsc70-2)	72,9	5.78	30.9771	40.0976	27.2908	33.69	45.0037	33.8335	23.0374	17.4153	21.1129	34.4057	31.695	31.9717	44.7211	48.3839	45.8126	22.6048	21.2745	24.1657	33.8093	48.2452	31.8951	30.5423	51.1765	32.4322	16.5911	18.1788	18.0744	26.4426	46.2103	32.7481	45.8285	54.4592	46.7115	25.5526	30.5222	26.4293	36	30.2731	33.8928	31.2161	37.2116
Q9LEU8	At5g10920	Argininosuccinate lyase, chloroplastic (EC 4.3.2.1) (Arginosuccinase)	57,5	5.88	6.47544	7.67085	9.62174	11.23	24.3263	11.2778	4.88672	6.69818	2.72424	8.20846	9.22986	8.91015	10.8415	16.5213	18.7949	6.45853	5.17489	6.04142	9.63478	3.50874	4.73169	16.5437	11.9412	18.8316	2.07388	4.7423	3.47585	6.61064	2.64563	6.79349	8.91109	13.0702	12.7395	4.17185	2.87945	1.68698	36	9.43459	10.0201	8.38708	6.61209
Q9LF33	UGD3	UDP-glucose 6-dehydrogenase 3 (UDP-Glc dehydrogenase 3) (UDP-GlcDH 3) (UDPGDH 3) (EC 1.1.1.22) (At-UGD3)	53,1	6.04	9.80066	11.5063	16.0945	16.845	23.11	17.5433	4.88672	8.70764	14.9833	16.4169	17.2407	14.1514	25.7485	22.4218	19.9696	10.226	10.9248	13.1813	12.788	21.4033	12.7931	19.0889	15.353	17.7854	11.752	10.275	10.4276	18.4402	18.5194	20.3805	20.3682	17.4269	21.2325	9.38667	6.33479	11.8088	36	13.7197	16.6979	14.6296	15.9887
Q9LF37	CLPB3	Chaperone protein ClpB3, chloroplastic (ATP-dependent Clp protease ATP-binding subunit ClpB homolog 3) (Casein lytic proteinase B3) (Protein ALBINO OR PALE GREEN 6)	108,9	6.23	26.0768	17.2594	19.2435	22.46	7.29789	31.3273	19.5469	15.4058	15.6644	17.9888	21.2461	20.4409	25.7485	23.6019	21.1443	13.9935	16.0996	15.3781	28.9043	14.2104	17.5248	19.0889	10.2353	25.1088	16.5911	15.0173	18.0744	26.4426	22.3996	21.774	25.4603	18.5161	21.2325	11.4726	15.549	12.3712	36	19.3647	19.5158	18.3061	19.4687
Q9LF46	HACL	2-hydroxyacyl-CoA lyase (EC 4.1.-.-) (2-hydroxyphytanoyl-CoA lyase) (2-HPCL) (Oxalyl-CoA decarboxylase)	61,4	6.05	11.3758	9.58856	14.5201	14.0375	17.0284	12.5309	6.28293	8.03782	10.897	13.0986	11.8421	12.7537	18.9726	25.9621	19.9696	8.61137	8.62481	12.0828	8.05818	8.94729	11.2159	13.9985	20.4706	17.7854	4.14776	8.69422	7.64688	17.2225	11.8171	9.58056	19.0952	21.7837	24.4174	8.86519	9.79013	10.1219	36	11.5888	14.6575	11.2183	14.7437
Q9LF98	FBA8	Fructose-bisphosphate aldolase 8, cytosolic (AtFBA8) (EC 4.1.2.13) (Cytosolic aldolase 1) (cAld1)	38,5	6.46	43.928	47.7685	51.4326	54.7463	57.1668	45.1113	46.7729	56.9346	68.7872	50.8226	41.099	62.7205	51.4971	59.0048	61.0835	53.2829	60.9487	69.7509	46.5973	51.7539	83.0675	44.5408	54.5883	47.079	51.847	54.5365	61.175	43.665	104.414	42.1545	58.5586	54.4592	47.7731	50.5837	77.1693	71.4154	36	52.5164	56.69	55.0206	61.1325
Q9LFD5	BPA1	Binding partner of ACD11 1	27,2	5.63	4.90033	3.83542	1.57447	9.82625	6.08158	6.26546	2.79241	3.34909	2.04318	13.0986	5.22445	7.68719	9.4863	4.72038	7.04809	4.30568	2.87494	5.4922	4.90498	8.94729	6.30893	8.90817	5.11765	6.27719	1.38259	5.53269	1.39034	8.00236	14.4628	8.18702	8.91109	6.5351	6.36974	3.65037	5.18301	5.62326	36	4.51869	6.65976	5.41887	7.43608
Q9LFG2	DAPF	Diaminopimelate epimerase, chloroplastic (DAP epimerase) (EC 5.1.1.7)	39	5.68	1.57511	1.91771	3.14893	12.6338	15.8121	15.0371	4.88672	4.01891	6.12955	4.89015	6.61764	5.06656	16.2622	17.7014	14.0962	3.76747	5.17489	7.68907	6.48158	10.7017	11.2159	13.9985	13.6471	12.5544	7.60423	3.16153	6.95171	5.21893	10.5825	6.79349	11.4571	11.981	9.55462	3.12889	5.7589	3.37396	36	7.23999	9.02951	9.59073	7.53883
Q9LFG3	F4P12_260	Tetratricopeptide repeat (TPR)-like superfamily protein	44	8.38	1.57511	1.91771	1.57447	5.615	8.51421	7.51855	4.18862	4.68873	4.08637	4.89015	2.61223	6.46423	6.77593	11.801	14.0962	3.76747	3.44992	2.7461	3.1532	3.50874	4.73169	7.63557	10.2353	8.36959	6.91294	5.53269	4.8662	4.00118	2.64563	2.78707	6.36507	8.71347	10.6162	3.65037	2.30356	2.81163	36	4.40875	6.28924	6.1051	4.87714
Q9LFL3	TOL1	TOM1-like protein 1	45,3	4.86	3.32522	1.91771	3.14893	4.21125	4.86526	8.77164	2.79241	2.67927	1.36212	1.57183	4.00541	2.62063	10.8415	9.44076	8.22277	1.61463	1.14997	3.29532	6.48158	7.19292	4.73169	6.36298	5.11765	5.231	1.38259	3.16153	2.78068	5.21893	2.64563	2.78707	6.36507	6.5351	4.2465	3.12889	2.30356	1.68698	36	3.67487	4.75143	4.71585	3.87975
Q9LFW1	RGP2	UDP-arabinopyranose mutase 2 (EC 5.4.99.30) (Reversibly glycosylated polypeptide 2) (AtRGP2) (UDP-L-arabinose mutase 2)	40,9	6.13	26.0768	20.9205	20.8179	25.2675	30.4079	25.0618	11.1696	18.0851	17.0265	16.4169	23.8583	24.2845	24.3933	24.782	23.4936	26.3723	23.5745	24.1657	19.2696	16.1402	14.3703	26.7245	25.5883	27.2012	11.0607	15.8077	14.5986	23.8331	18.5194	25.7804	28.0063	29.408	24.4174	27.117	19.5803	26.9917	36	21.6482	23.4824	18.9734	24.8504
Q9LHA8	MED37C	Probable mediator of RNA polymerase II transcription subunit 37c (Heat shock 70 kDa protein 4) (Heat shock cognate 70 kDa protein 4) (Heat shock cognate protein 70-4) (AtHsc70-4) (Heat shock protein 70-4) (AtHsp70-4)	71,1	5.25	43.928	51.6039	41.8108	50.535	54.7342	53.883	34.9051	45.5476	55.1659	52.3944	41.099	41.0566	60.9834	53.1043	58.7341	50.0536	63.2486	65.3571	45.0207	53.5083	54.3269	49.6312	69.9412	54.4024	42.1689	48.2134	52.833	34.4449	59.4384	43.548	73.8348	72.9753	73.2521	66.2282	80.0487	75.914	36	48.0126	54.0035	52.2273	64.4094
Q9LHB9	PER32	Peroxidase 32 (Atperox P32) (EC 1.11.1.7) (ATP16a) (PRXR3)	38,8	6.67	9.80066	7.67085	14.5201	12.6338	14.5958	12.5309	2.79241	8.03782	8.85379	13.0986	15.8475	19.218	17.6174	17.7014	14.0962	8.07316	8.04982	7.13986	11.2114	12.456	11.2159	10.1808	11.9412	14.6468	9.67811	8.69422	7.64688	11.8296	15.8738	14.9805	12.7301	16.3378	12.7395	10.4296	13.2455	8.43489	36	10.1596	13.4269	10.8524	12.9557
Q9LHH7	FOLD2	Bifunctional protein FolD 2 (Tetrahydrofolate dehydrogenase/cyclohydrolase 2) [Includes: Methylenetetrahydrofolate dehydrogenase (EC 1.5.1.5); Methenyltetrahydrofolate cyclohydrolase (EC 3.5.4.9)]	31,6	8.16	9.80066	9.58856	9.62174	12.6338	14.5958	12.5309	6.98103	9.37746	6.81061	13.0986	10.6231	14.1514	17.6174	10.6209	12.9215	5.38211	10.9248	12.0828	8.05818	5.43855	6.30893	12.726	15.353	12.5544	6.91294	6.32307	6.95171	10.6118	5.29126	12.1934	12.7301	14.1594	11.6779	6.25778	8.06246	8.99722	36	10.2156	11.9358	8.95852	9.99793
Q9LHL7	T21B14.13	Aha1 domain-containing protein	40,2	5.9	3.32522	3.83542	4.89834	5.615	4.86526	6.26546	2.09431	2.67927	3.4053	8.20846	4.00541	3.84359	6.77593	7.08057	7.04809	5.38211	4.5999	5.4922	3.1532	7.19292	1.57723	6.36298	1.70588	8.36959	3.45647	3.95192	1.39034	5.21893	10.5825	5.39995	10.1841	11.981	10.6162	5.21482	5.18301	4.49861	36	4.10929	5.82625	4.12895	7.65324
Q9LI77	GATA	Glutamyl-tRNA(Gln) amidotransferase subunit A, chloroplastic/mitochondrial (Glu-AdT subunit A) (EC 6.3.5.7)	57,1	6.57	11.3758	7.67085	8.04727	11.23	10.9468	7.51855	4.18862	5.35855	5.44849	1.57183	1.39319	1.22296	4.06556	5.90048	5.87341	1.61463	1.72496	1.64766	8.05818	19.649	9.63864	10.1808	8.52942	10.462	4.14776	4.7423	5.56137	2.60946	2.64563	1.39354	6.36507	4.35674	3.18487	1.04296	2.30356	1.68698	36	7.9761	2.77941	8.9966	2.8432
Q9LIA8	UGD2	UDP-glucose 6-dehydrogenase 2 (UDP-Glc dehydrogenase 2) (UDP-GlcDH 2) (UDPGDH 2) (EC 1.1.1.22) (At-UGD2)	53,1	6	14.701	17.2594	16.0945	23.8638	25.5426	23.8087	9.07534	9.37746	15.6644	22.8789	15.8475	16.5973	27.1037	25.9621	25.843	13.4553	12.6497	17.0258	17.693	16.1402	9.63864	21.6341	27.2941	21.9702	14.5172	13.4365	14.5986	19.8319	22.3996	18.9869	21.6412	21.7837	22.2941	13.037	11.5178	14.0582	36	17.2653	19.707	17.4358	18.3945
Q9LIB2	PHS1	Alpha-glucan phosphorylase 1 (AtPHS1) (EC 2.4.1.1) (Alpha-glucan phosphorylase, L isozyme) (Starch phosphorylase L)	108,5	5.47	26.0768	22.8382	19.2435	37.9013	37.7058	47.6175	9.07534	12.0567	9.53485	9.78029	13.2353	14.1514	23.0382	34.2228	19.9696	7.53495	6.89985	8.78751	28.9043	19.649	22.2565	36.9053	42.6471	40.8018	12.4433	12.6461	14.5986	15.8307	10.5825	6.79349	8.91109	9.80265	8.49299	2.08593	2.87945	1.12465	36	24.6722	15.2911	25.6502	7.38928
Q9LIK0	PKP1	Plastidial pyruvate kinase 1, chloroplastic (PK1) (PKp1) (EC 2.7.1.40) (Pyruvate kinase II) (Pyruvate kinase isozyme A) (PKP-ALPHA)	65,1	5.92	19.6013	22.8382	17.669	18.2488	23.11	22.5557	9.77344	9.37746	8.85379	19.7352	18.4597	19.218	20.3278	24.782	19.9696	14.5317	14.9497	13.7305	19.2696	17.8946	14.3703	19.0889	20.4706	24.0626	10.3694	9.4846	8.34205	17.2225	11.8171	16.374	11.4571	16.3378	19.1092	10.4296	7.48657	10.1219	36	16.892	18.4116	15.9281	13.3729
Q9LIK9	At3g22890	ATP sulfurylase 1, chloroplastic (AtPS1) (EC 2.7.7.4)	51,4	6.81	24.5017	22.8382	27.2908	19.6525	14.5958	12.5309	11.8677	12.0567	14.3023	26.1972	25.0774	19.218	20.3278	22.4218	17.6202	13.9935	14.9497	13.1813	22.4228	12.456	12.7931	16.5437	25.5883	17.7854	17.2823	15.8077	16.6841	25.0509	13.2281	24.5611	14.0031	18.5161	13.8011	9.90815	9.21424	10.6842	36	17.7374	19.2208	17.4848	15.4408
Q9LIR4	DHAD	Dihydroxy-acid dehydratase, chloroplastic (AtDHAD) (DAD) (EC 4.2.1.9)	64,9	6.23	12.9509	1.91771	14.5201	14.0375	30.4079	25.0618	6.98103	8.70764	6.81061	19.7352	14.6285	15.3744	14.907	25.9621	24.6683	12.3788	10.3498	14.2797	14.5398	10.7017	9.63864	19.0889	25.5883	24.0626	8.29553	7.90384	5.56137	15.8307	9.17151	14.9805	11.4571	21.7837	20.1709	10.9511	4.60712	4.49861	36	13.4884	16.9204	13.9312	12.6057
Q9LJE2	OVA5	Lysine--tRNA ligase, chloroplastic/mitochondrial (EC 6.1.1.6) (Lysyl-tRNA synthetase) (LysRS) (Lysyl-tRNA synthetase 2) (AtKRS-2) (Protein OVULE ABORTION 5)	67,5	6.02	6.47544	7.67085	1.57447	8.4225	10.9468	12.5309	3.49051	3.34909	3.4053	4.89015	6.61764	2.62063	10.8415	14.1611	12.9215	2.69105	3.44992	3.29532	4.90498	5.43855	1.57723	8.90817	13.6471	10.462	3.45647	4.7423	4.17103	5.21893	2.64563	4.00642	7.63808	9.80265	11.6779	3.65037	4.03123	2.81163	36	6.42955	6.83209	6.36753	5.72031
Q9LJE4	CPN60B2	Chaperonin 60 subunit beta 2, chloroplastic (CPN-60 beta 2)	63,3	5.73	70.0047	70.6067	64.2033	64.5725	52.3016	63.9077	99.1306	130.615	81.7273	49.0761	46.3235	42.2795	63.6937	57.8247	63.4328	57.5885	73.0234	63.7095	77.0782	87.5431	108.478	64.9024	73.353	66.9567	108.533	86.9422	72.2978	42.2733	55.5582	46.3351	58.5586	59.9051	63.6974	51.1052	68.5309	57.9196	36	77.4521	57.4391	82.8983	55.987
Q9LJE5	ECT2	YTH domain-containing protein ECT2 (Protein EVOLUTIONARILY CONSERVED C-TERMINAL REGION 2)	72,4	5.96	4.90033	5.75313	3.14893	4.21125	4.86526	1.25309	2.09431	2.67927	2.72424	8.20846	6.61764	7.68719	5.42074	3.54029	4.69873	1.61463	1.14997	2.19688	4.90498	8.94729	4.73169	5.09038	3.41177	3.1386	1.38259	3.95192	1.39034	8.00236	7.93688	6.79349	6.36507	5.44592	4.2465	2.08593	1.72767	2.81163	36	3.51443	4.5705	4.10551	5.04616
Q9LJL3	PREP1	Presequence protease 1, chloroplastic/mitochondrial (AtPreP1) (PreP 1) (EC 3.4.24.-) (Zinc metalloprotease 1) (AtZnMP1)	120,9	5.68	48.8283	51.6039	41.8108	67.38	69.33	75.1855	45.3767	47.5571	43.5879	39.2958	35.7004	31.9717	56.9178	74.346	71.6556	44.1333	51.7489	48.3313	40.1157	49.9996	41.5338	64.9024	87.0001	70.0953	48.3906	45.8423	44.4909	38.2721	39.6844	40.7609	77.6538	78.4212	71.1288	47.9763	50.1024	46.1107	36	54.5178	50.4556	54.7078	54.4568
Q9LJR2	LEC	Lectin-like protein LEC (AtLEC) (Ath.lec2)	29,7	8.87	9.80066	7.67085	3.14893	7.01875	6.08158	3.75928	4.18862	5.35855	4.08637	9.78029	8.01083	3.84359	5.42074	4.72038	3.52405	7.53495	8.62481	9.88595	3.1532	3.50874	3.15446	6.36298	3.41177	7.32339	7.60423	6.32307	5.56137	6.61064	2.64563	5.39995	5.09205	1.08918	9.55462	5.21482	6.91068	13.4958	36	5.67929	6.81618	5.15591	6.22371
Q9LKR3	MED37A	Mediator of RNA polymerase II transcription subunit 37a (Heat shock 70 kDa protein 11) (Heat shock protein 70-11) (AtHsp70-11) (Luminal-binding protein 1) (AtBP1) (BiP1)	73,6	5.17	65.1044	68.6889	59.4799	49.1313	64.4647	47.6175	38.3957	39.5193	54.4849	73.7015	64.9574	69.1847	54.2074	67.2654	58.7341	39.8276	51.7489	46.6837	64.2903	73.1573	78.1606	52.1764	64.8236	46.0328	33.8734	45.8423	46.5765	60.8875	105.825	63.9285	56.0126	62.0835	44.5882	34.4178	58.1649	49.4847	36	54.0985	58.479	56.1037	59.4881
Q9LMK7	RANBP1A	Ran-binding protein 1 homolog a (Ran-binding protein siRanBP)	25,6	4.94	16.2761	15.3417	14.5201	19.6525	13.3795	16.2902	1.39621	1.33964	3.4053	14.6704	8.01083	10.3078	17.6174	17.7014	15.2709	2.15284	4.5999	4.39376	11.2114	3.50874	12.7931	19.0889	11.9412	16.7392	1.38259	1.58077	3.47585	10.6118	13.2281	12.1934	19.0952	18.5161	15.9244	3.12889	4.60712	3.93628	36	11.289	10.525	9.08019	11.249
Q9LMS7	At1g18070	T10F20.8 protein (Translation elongation factor EF1A/initiation factor IF2gamma family protein)	60,5	5.31	17.8512	15.3417	19.2435	23.8638	13.3795	23.8087	4.88672	8.03782	5.44849	14.6704	18.4597	19.218	21.683	23.6019	18.7949	9.14958	10.3498	9.88595	11.2114	10.7017	19.102	21.6341	20.4706	23.0164	2.07388	9.4846	4.17103	19.8319	15.8738	21.774	26.7333	19.6053	24.4174	11.9941	9.21424	7.87257	36	14.6513	16.2015	13.5406	17.4796
Q9LMU0	GER2	Putative GDP-L-fucose synthase 2 (EC 1.1.1.271) (GDP-4-keto-6-deoxy-D-mannose-3,5-epimerase-4-reductase 2) (AtGER2)	36,2	6.74	8.22555	3.83542	6.47281	7.01875	9.73052	11.2778	1.39621	2.00946	2.72424	6.63663	8.01083	7.68719	10.8415	11.801	14.0962	3.76747	5.17489	3.84454	12.788	1.75437	8.0614	8.90817	10.2353	12.5544	2.07388	2.37115	2.78068	9.22011	2.64563	9.58056	10.1841	10.8918	13.8011	2.60741	0.57589	2.2493	36	5.85453	7.98446	6.83637	6.86177
Q9LNB6	HOP1	Hsp70-Hsp90 organizing protein 1 (AtHop1) (Stress-induced-phosphoprotein 1) (STI1)	64,5	6.28	9.80066	9.58856	8.04727	18.2488	19.461	21.3026	6.98103	2.00946	3.4053	8.20846	13.2353	10.3078	16.2622	25.9621	22.319	6.45853	5.74987	7.13986	8.05818	12.456	8.0614	17.8163	11.9412	14.6468	6.22165	3.16153	2.08551	11.8296	13.2281	8.18702	24.1872	28.3188	25.479	6.77926	5.7589	5.62326	36	10.9827	12.8492	9.38318	14.3768
Q9LNE6	UGT89C1	Flavonol 7-O-rhamnosyltransferase (EC 2.4.1.-) (UDP-glycosyltransferase 89C1) (UDP-rhamnose: flavonol 7-O-rhamnosyltransferase)	48,1	6.18	9.80066	9.58856	8.04727	11.23	21.8937	21.3026	11.8677	11.3869	13.6212	11.5268	13.2353	11.5308	27.1037	27.1422	27.0177	10.226	12.6497	10.4352	6.48158	1.75437	6.30893	13.9985	23.8824	16.7392	8.98682	14.2269	13.9034	17.2225	9.17151	12.1934	17.8222	25.0512	18.0476	7.30074	6.33479	11.2465	36	13.1932	16.763	11.8091	13.8212
Q9LNU4	RPN3A	26S proteasome non-ATPase regulatory subunit 3 homolog A (26S proteasome regulatory subunit RPN3a) (AtRPN3a) (26S proteasome regulatory subunit S3 homolog A) (Protein EMBRYO DEFECTIVE 2719) (Protein HAPLESS 15)	55,5	8.19	11.3758	11.5063	11.1962	16.845	19.461	20.0495	14.6602	12.7265	14.3023	21.3071	18.4597	16.5973	24.3933	22.4218	25.843	14.5317	18.3996	22.518	11.2114	17.8946	14.3703	19.0889	23.8824	18.8316	15.2085	14.2269	13.2082	17.2225	25.0453	14.9805	26.7333	28.3188	24.4174	16.1659	21.8838	24.7423	36	14.6803	20.4968	16.4359	22.1678
Q9LP45	RPN6	26S proteasome non-ATPase regulatory subunit 11 homolog (19S proteosome subunit 9) (AtS9) (26S proteasome regulatory subunit RPN6) (AtRPN6) (26S proteasome regulatory subunit S9 homolog)	46,7	6.67	8.22555	15.3417	17.669	16.845	19.461	17.5433	13.264	10.0473	9.53485	22.8789	23.8583	15.3744	16.2622	15.3412	18.7949	11.8406	12.6497	10.9844	14.5398	12.456	14.3703	16.5437	11.9412	17.7854	6.91294	9.4846	6.95171	19.8319	19.754	20.3805	20.3682	19.6053	22.2941	16.6874	13.2455	13.4958	36	14.2146	16.4427	12.3317	18.407
Q9LPR4	IPMS1	2-isopropylmalate synthase 1, chloroplastic (EC 2.3.3.13) (Methylthioalkylmalate synthase-like 4)	68,6	6.6	14.701	20.9205	16.0945	11.23	10.9468	13.784	8.37723	4.68873	8.85379	16.4169	17.2407	20.4409	20.3278	29.5024	19.9696	6.45853	11.4997	11.5336	22.4228	10.7017	6.30893	13.9985	20.4706	13.6006	7.60423	11.0654	7.64688	11.8296	6.52588	14.9805	15.2762	15.2486	12.7395	4.17185	9.79013	8.43489	36	12.1774	17.0434	12.6466	10.9997
Q9LQ04	NRS/ER	Bifunctional dTDP-4-dehydrorhamnose 3,5-epimerase/dTDP-4-dehydrorhamnose reductase (EC 1.1.1.133) (EC 5.1.3.13) (dTDP-L-rhamnose synthase)	33,6	5.97	8.22555	11.5063	9.62174	12.6338	13.3795	11.2778	7.67913	8.70764	11.578	17.9888	15.8475	15.3744	13.5519	10.6209	11.7468	9.68779	14.3747	15.9274	12.788	12.456	19.102	10.1808	17.0588	10.462	3.45647	4.7423	10.4276	14.613	19.754	14.9805	7.63808	10.8918	11.6779	10.9511	10.366	12.9335	36	10.5122	13.9022	11.186	12.6451
Q9LQ31	JAL4	Jacalin-related lectin 4	81,8	6.65	4.90033	1.91771	6.47281	9.82625	6.08158	11.2778	6.28293	2.00946	4.76743	9.78029	6.61764	7.68719	20.3278	9.44076	15.2709	7.53495	10.3498	9.33673	6.48158	7.19292	9.63864	7.63557	11.9412	5.231	3.45647	2.37115	4.8662	6.61064	15.8738	12.1934	21.6412	22.8729	15.9244	10.9511	9.21424	11.2465	36	5.94848	10.7051	6.53497	14.0587
Q9LQF2	CINV1	Alkaline/neutral invertase CINV1 (EC 3.2.1.26) (Alkaline/neutral invertase G) (A/N-INVG) (Cytosolic invertase 1) (AtCYT-INV1)	62,8	6.83	8.22555	7.67085	6.47281	16.845	19.461	15.0371	3.49051	3.34909	2.04318	14.6704	13.2353	19.218	16.2622	21.2417	19.9696	9.68779	8.04982	7.13986	3.1532	3.50874	1.57723	15.2711	6.82354	18.8316	2.76518	3.95192	0.695171	14.613	10.5825	12.1934	17.8222	21.7837	18.0476	9.38667	6.91068	7.87257	36	9.17724	14.3861	6.28641	13.2458
Q9LQQ3	At1g07750	At1g07750/F24B9_13 (F24B9.13 protein) (Putative globulin protein) (RmlC-like cupins superfamily protein)	38,3	6.18	3.32522	5.75313	3.14893	7.01875	9.73052	5.01237	2.79241	1.33964	4.08637	6.63663	5.22445	7.68719	9.4863	8.26067	11.7468	5.92032	4.02491	3.84454	3.1532	3.50874	3.15446	8.90817	6.82354	8.36959	6.22165	9.4846	4.17103	6.61064	6.52588	6.79349	7.63808	7.62429	10.6162	6.25778	6.33479	5.06093	36	4.68971	6.98131	5.97722	7.05135
Q9LR75	CPX1	Coproporphyrinogen-III oxidase 1, chloroplastic (AtCPO-I) (Coprogen oxidase) (Coproporphyrinogenase) (EC 1.3.3.3) (Protein LESION INITIATION 2)	43,8	6.7	12.9509	9.58856	12.7707	22.46	23.11	22.5557	9.07534	8.70764	13.6212	6.63663	6.61764	5.06656	10.8415	9.44076	11.7468	2.69105	8.62481	8.23829	14.5398	12.456	11.2159	26.7245	25.5883	23.0164	9.67811	13.4365	13.9034	6.61064	5.29126	5.39995	10.1841	13.0702	13.8011	4.17185	9.21424	9.55954	36	14.9822	7.76712	16.7288	8.58921
Q9LRX8	RPL13AB	60S ribosomal protein L13a-2	23,4	10.35	17.8512	19.0028	16.0945	8.4225	10.9468	11.2778	10.4715	15.4058	8.17273	14.6704	13.2353	10.3078	8.13112	10.6209	7.04809	11.3024	14.9497	16.4766	12.788	17.8946	36.6268	8.90817	6.82354	8.36959	13.1346	15.8077	6.25654	13.2213	15.8738	12.1934	8.91109	9.80265	6.36974	14.6015	10.366	19.1191	36	13.0718	11.8603	14.0677	12.2732
Q9LSB4	NAI2	TSA1-like protein (Protein NAI2)	85	4.69	60.3791	59.1004	57.9054	123.53	99.7379	135.334	60.7349	67.6517	81.0463	80.1635	67.5696	78.0948	126.032	138.071	143.311	104.413	95.4479	109.295	70.5967	71.4029	59.0586	120.897	105.765	108.805	62.2165	70.3442	89.677	74.1088	119.053	72.1155	106.933	84.9563	109.347	94.9097	102.508	97.2824	36	82.8244	104.711	84.3069	95.6905
Q9LST0	At5g60160	AT5g60160/f15l12_20 (Aspartyl aminopeptidase) (Zn-dependent exopeptidases superfamily protein)	52,4	6.77	4.90033	1.91771	4.89834	14.0375	17.0284	8.77164	6.28293	6.69818	4.76743	9.78029	6.61764	10.3078	14.907	16.5213	15.2709	11.3024	6.32486	6.59064	6.48158	5.43855	4.73169	12.726	17.0588	7.32339	4.83906	5.53269	4.8662	9.22011	6.52588	6.79349	16.5492	15.2486	11.6779	11.4726	6.33479	5.62326	36	7.70028	10.847	7.66644	9.93841
Q9LSV0	GLYR1	Glyoxylate/succinic semialdehyde reductase 1 (AtGLYR1) (AtGR1) (SSA reductase 1) (EC 1.1.1.79) (EC 1.1.1.n11) (Gamma-hydroxybutyrate dehydrogenase) (AtGHBDH)	30,7	6.13	12.9509	13.424	19.2435	16.845	13.3795	16.2902	12.5659	14.0662	10.2159	14.6704	9.22986	11.5308	10.8415	11.801	11.7468	9.14958	10.9248	11.5336	11.2114	12.456	8.0614	12.726	13.6471	12.5544	13.1346	11.8558	9.03722	11.8296	5.29126	10.9741	15.2762	13.0702	11.6779	14.6015	13.2455	10.1219	36	14.3312	11.2698	11.6315	11.7876
Q9LT08	RPN11	26S proteasome non-ATPase regulatory subunit 14 homolog (EC 3.4.19.-) (26S proteasome regulatory subunit RPN11) (AtRPN11)	34,3	6.8	4.90033	9.58856	6.47281	8.4225	6.08158	7.51855	8.37723	6.69818	6.81061	6.63663	6.61764	6.46423	10.8415	7.08057	9.39746	8.07316	6.32486	7.68907	9.63478	12.456	4.73169	7.63557	6.82354	8.36959	6.22165	3.95192	6.95171	8.00236	18.5194	6.79349	8.91109	4.35674	11.6779	3.65037	12.0937	9.55954	36	7.20782	7.68057	7.41961	9.28495
Q9LT39	At3g20820	Leucine-rich repeat (LRR) family protein (Polygalacturonase inhibitor-like protein)	39,8	8.41	14.701	17.2594	19.2435	2.8075	6.08158	3.75928	12.5659	12.0567	12.9402	13.0986	18.4597	17.995	9.4863	5.90048	5.87341	13.9935	23.5745	21.4196	16.1164	21.4033	19.102	2.54519	8.52942	5.231	16.5911	17.3884	13.2082	17.2225	21.165	17.7676	2.54603	2.17837	4.2465	12.5156	20.732	20.8061	36	11.2683	14.4223	13.3461	13.2422
Q9LTB2	MMT1	Methionine S-methyltransferase (EC 2.1.1.12) (AdoMet:Met S-methyltransferase)	118,6	5.63	11.3758	13.424	9.62174	19.6525	21.8937	16.2902	7.67913	12.0567	10.2159	16.4169	19.8529	12.7537	17.6174	17.7014	21.1443	11.8406	6.89985	7.68907	11.2114	3.50874	4.73169	19.0889	18.7647	12.5544	8.98682	12.6461	9.03722	18.4402	15.8738	13.587	19.0952	20.6945	19.1092	11.4726	10.366	7.31024	36	13.5788	14.6574	11.17	15.1054
Q9LTF2	RPS10C	40S ribosomal protein S10-3	19,5	9.61	8.22555	11.5063	9.62174	11.23	12.1632	13.784	13.9621	10.7171	14.9833	9.78029	9.22986	14.1514	5.42074	8.26067	11.7468	11.8406	12.6497	13.7305	11.2114	7.19292	6.30893	11.4534	17.0588	12.5544	19.3562	11.8558	14.5986	9.22011	5.29126	6.79349	10.1841	9.80265	10.6162	10.9511	13.2455	13.4958	36	11.7992	10.7567	12.3989	9.95558
Q9LTQ5	At3g20370	AT3g20370/MQC12_13 (TRAF-like family protein)	43,4	6.58	17.8512	20.9205	16.0945	8.4225	4.86526	5.01237	7.67913	8.70764	10.897	21.3071	13.2353	14.1514	6.77593	9.44076	10.5721	10.226	16.0996	16.4766	14.5398	10.7017	14.3703	7.63557	6.82354	7.32339	7.60423	8.69422	13.2082	17.2225	21.165	18.9869	8.91109	5.44592	7.43137	11.4726	7.48657	14.6205	36	11.1611	13.1428	10.1001	12.5269
Q9LTR9	At5g57020	Glycylpeptide N-tetradecanoyltransferase 1 (EC 2.3.1.97) (Myristoyl-CoA:protein N-myristoyltransferase 1) (NMT 1) (Type I N-myristoyltransferase 1) (Peptide N-myristoyltransferase 1)	49,8	6.8	3.32522	5.75313	3.14893	8.4225	10.9468	7.51855	4.88672	4.68873	2.04318	6.63663	8.01083	7.68719	10.8415	14.1611	9.39746	5.92032	6.32486	7.13986	6.48158	7.19292	9.63864	8.90817	8.52942	8.36959	4.14776	3.95192	4.8662	5.21893	18.5194	6.79349	8.91109	8.71347	8.49299	7.82223	6.33479	8.43489	36	5.63709	8.45775	6.89847	8.80459
Q9LTT8	VCS	Enhancer of mRNA-decapping protein 4 (Protein VARICOSE)	145,6	6.1	3.32522	5.75313	6.47281	11.23	6.08158	10.0247	7.67913	4.68873	5.44849	17.9888	6.61764	3.84359	14.907	5.90048	8.22277	6.45853	6.32486	7.13986	8.05818	21.4033	17.5248	8.90817	5.11765	11.5082	4.83906	7.11345	4.8662	5.21893	19.754	6.79349	11.4571	4.35674	9.55462	5.7363	7.48657	5.62326	36	6.74487	8.60039	9.92656	8.44234
Q9LTV6	At3g12800	Peroxisomal 2,4-dienoyl-CoA reductase (EC 1.3.1.34)	31,8	9.14	3.32522	1.91771	1.57447	2.8075	2.43263	1.25309	4.88672	6.69818	2.72424	3.31831	1.39319	3.84359	4.06556	1.1801	1.17468	1.61463	2.29995	1.64766	1.5766	3.50874	4.73169	1.2726	3.41177	1.0462	2.76518	5.53269	5.56137	2.60946	3.88025	2.78707	5.09205	4.35674	1.06162	2.08593	3.45534	1.68698	36	3.06886	2.28196	3.26743	3.00172
Q9LTX9	HSP70-7	Heat shock 70 kDa protein 7, chloroplastic (Chloroplast heat shock protein 70-2) (cpHsc70-2) (Heat shock protein 70-7) (AtHsp70-7)	77	5.3	47.2532	47.7685	43.3853	56.15	49.8689	56.3891	48.1691	42.1986	46.3121	42.6141	35.7004	37.213	50.1419	56.6446	55.2101	39.2894	39.6741	32.404	53.0789	73.1573	113.385	50.9038	66.5295	53.3562	50.4645	45.8423	43.7958	39.6638	70.021	32.7481	57.2856	51.1916	47.7731	41.1971	42.6159	41.6121	36	48.6105	43.2102	61.1682	47.1231
Q9LU64	FSD2	Superoxide dismutase [Fe] 2, chloroplastic (EC 1.15.1.1) (Protein ALBINO OR PALE GREEN 8) (Protein FE SUPEROXIDE DISMUTASE 2)	34,6	4.96	6.47544	5.75313	9.62174	5.615	7.29789	7.51855	2.79241	4.68873	3.4053	1.57183	4.00541	3.84359	4.06556	4.72038	7.04809	4.30568	4.5999	4.94298	8.05818	8.94729	3.15446	3.81779	1.70588	7.32339	2.76518	3.16153	4.8662	2.60946	1.23463	2.78707	2.54603	1.08918	3.18487	2.08593	1.15178	1.68698	36	5.90758	4.34483	4.86666	2.04177
Q9LUG8	At3g23600	AT3g23600/MDB19_9 (Alpha/beta-Hydrolases superfamily protein) (Contains similarity to endo-1,3-1,4-beta-D-glucanase)	25,8	5.31	11.3758	11.5063	9.62174	12.6338	12.1632	11.2778	6.98103	5.35855	7.49167	11.5268	15.8475	20.4409	13.5519	14.1611	16.4455	9.68779	9.77479	10.4352	9.63478	10.7017	8.0614	12.726	11.9412	12.5544	3.45647	3.16153	7.64688	17.2225	14.4628	17.7676	7.63808	11.981	14.8627	8.34371	7.48657	10.1219	36	9.82331	13.5413	8.87603	12.2096
Q9LUT2	METK4	S-adenosylmethionine synthase 4 (AdoMet synthase 4) (EC 2.5.1.6) (Methionine adenosyltransferase 4) (MAT 4)	42,8	5.81	40.7777	43.933	41.8108	46.3238	35.2731	48.8706	32.8108	30.8116	36.7773	40.8677	42.3181	44.9002	48.7867	46.0237	45.8126	44.6715	49.4489	50.5282	33.8093	12.456	11.2159	44.5408	42.6471	49.1714	34.5647	31.6153	36.8441	35.6627	18.5194	38.148	48.3745	38.1214	39.2801	40.1541	44.9194	47.7977	36	39.7099	45.9286	32.985	38.9975
Q9LV03	GLT1	Glutamate synthase 1 [NADH], chloroplastic (EC 1.4.1.14) (NADH-dependent glutamate synthase 1) (NADH-GOGAT 1)	241,7	6.37	73.3299	82.1129	80.2978	57.5538	70.5463	62.6546	17.4526	14.736	14.3023	78.5916	78.1926	71.8053	73.18	81.4266	97.4986	18.8374	14.9497	22.518	85.1364	73.1573	70.2744	58.5394	78.4707	87.8807	17.2823	22.1307	11.8179	79.3277	84.6601	80.3025	81.4728	80.5996	93.4229	33.8963	28.2186	28.1163	36	52.554	59.6667	56.0767	65.5574
Q9LV21	CCT4	T-complex protein 1 subunit delta (TCP-1-delta) (CCT-delta) (Chaperonin CCT4)	57,7	7.68	19.6013	24.7559	19.2435	25.2675	14.5958	15.0371	8.37723	6.69818	10.2159	19.7352	18.4597	16.5973	28.4589	18.8815	17.6202	13.4553	13.7997	13.1813	17.693	14.2104	15.9476	22.9067	20.4706	24.0626	7.60423	4.7423	11.1227	23.8331	19.754	23.1675	26.7333	22.8729	25.479	14.6015	14.3973	14.0582	36	15.9769	17.7988	15.4178	20.5441
Q9LV66	At5g48480	Uncharacterized protein At5g48480	17,5	4.88	4.90033	5.75313	3.14893	9.82625	6.08158	5.01237	5.58482	4.01891	2.72424	1.57183	5.22445	3.84359	4.06556	4.72038	7.04809	2.15284	0.574987	1.09844	4.90498	3.50874	4.73169	8.90817	10.2353	6.27719	1.38259	5.53269	4.17103	5.21893	5.29126	4.00642	7.63808	9.80265	6.36974	2.08593	0.57589	2.81163	36	5.22784	3.36669	5.51693	4.86672
Q9LV77	ASN2	Asparagine synthetase [glutamine-hydrolyzing] 2 (EC 6.3.5.4) (Glutamine-dependent asparagine synthetase 2)	65	6.46	22.7515	19.0028	20.8179	14.0375	18.2447	13.784	2.79241	4.68873	4.76743	13.0986	14.6285	11.5308	10.8415	14.1611	9.39746	4.30568	3.44992	4.94298	22.4228	19.649	31.8951	17.8163	25.5883	11.5082	4.83906	6.32307	6.25654	13.2213	17.1084	12.1934	12.7301	9.80265	14.8627	6.77926	8.63835	9.55954	36	13.4319	9.59517	16.2554	11.6551
Q9LVC5	MJB24.14	Glucose-6-phosphate 1-epimerase (EC 5.1.3.15)	35,4	6.04	6.47544	1.91771	3.14893	2.8075	6.08158	7.51855	2.09431	2.67927	0.681061	8.20846	5.22445	6.46423	10.8415	11.801	7.04809	3.76747	3.44992	6.59064	3.1532	3.50874	1.57723	2.54519	3.41177	5.231	2.76518	1.58077	2.78068	6.61064	3.88025	5.39995	8.91109	8.71347	8.49299	5.7363	3.45534	4.49861	36	3.71159	7.04397	2.95042	6.18874
Q9LVH6	At3g17940	Aldose 1-epimerase (EC 5.1.3.3) (Galactose mutarotase)	37,2	6.33	3.32522	1.91771	1.57447	9.82625	13.3795	12.5309	3.49051	3.34909	3.4053	8.20846	5.22445	3.84359	9.4863	8.26067	10.5721	2.69105	5.17489	3.29532	1.5766	3.50874	4.73169	7.63557	10.2353	5.231	2.76518	2.37115	2.08551	8.00236	7.93688	2.78707	10.1841	11.981	9.55462	5.21482	4.03123	3.37396	36	5.86655	6.30632	4.46008	7.00734
Q9LVI9	PYD1	Dihydropyrimidine dehydrogenase (NADP(+)), chloroplastic (DHPDH) (DPD) (EC 1.3.1.2) (Dihydroorotate dehydrogenase-like protein) (Dihydrothymine dehydrogenase) (Dihydrouracil dehydrogenase) (Protein PYRIMIDINE 1)	46,8	6.8	9.80066	9.58856	6.47281	11.23	17.0284	15.0371	2.09431	7.368	4.08637	14.6704	13.2353	11.5308	17.6174	18.8815	18.7949	11.8406	15.5247	13.1813	4.90498	3.50874	1.57723	8.90817	17.0588	6.27719	2.76518	3.95192	4.17103	11.8296	11.8171	17.7676	11.4571	9.80265	12.7395	10.9511	8.06246	11.2465	36	9.18958	15.0308	5.90259	11.7415
Q9LVJ1	SBT1.4	Subtilisin-like protease SBT1.4 (EC 3.4.21.-) (Subtilase subfamily 1 member 4) (AtSBT1.4)	81,8	6.77	12.9509	3.83542	8.04727	22.46	24.3263	23.8087	9.07534	9.37746	8.85379	6.63663	11.8421	15.3744	20.3278	18.8815	19.9696	11.3024	13.2247	13.1813	3.1532	8.94729	9.63864	16.5437	18.7647	19.8778	8.98682	9.4846	9.03722	14.613	5.29126	13.587	15.2762	16.3378	18.0476	9.38667	15.549	14.0582	36	13.6372	14.5267	11.6038	13.5718
Q9LVT8	RGGC	RGG repeats nuclear RNA binding protein C	38	8.78	12.9509	17.2594	17.669	5.615	3.64895	1.25309	9.77344	17.4153	15.6644	16.4169	11.8421	14.1514	9.4863	4.72038	3.52405	8.61137	8.62481	10.4352	17.693	21.4033	20.6793	10.1808	3.41177	4.1848	12.4433	10.275	12.5131	10.6118	18.5194	16.374	11.4571	10.8918	5.30812	9.38667	17.2767	12.3712	36	11.2499	9.75695	12.5316	12.4663
Q9LVW7	CARA	Carbamoyl-phosphate synthase small chain, chloroplastic (EC 6.3.5.5) (Carbamoyl-phosphate synthetase glutamine chain) (Protein VENOSA 6)	47	6.02	9.80066	9.58856	8.04727	9.82625	14.5958	10.0247	6.28293	4.01891	4.76743	6.63663	15.8475	25.6822	12.1967	11.801	10.5721	5.92032	8.04982	8.23829	9.63478	16.1402	11.2159	12.726	10.2353	12.5544	4.83906	6.32307	2.08551	11.8296	15.8738	8.18702	6.36507	6.5351	9.55462	3.65037	4.60712	1.68698	36	8.55028	11.6605	9.52824	7.58773
Q9LX65	VHA-H	V-type proton ATPase subunit H (V-ATPase subunit H) (Vacuolar H(+)-ATPase subunit H) (Vacuolar proton pump subunit H)	50,3	7.03	16.2761	15.3417	9.62174	2.8075	6.08158	6.26546	13.264	14.736	12.2591	21.3071	18.4597	19.218	9.4863	8.26067	2.34936	21.5284	17.2496	20.3211	11.2114	7.19292	12.7931	6.36298	5.11765	6.27719	12.4433	9.4846	11.8179	21.2236	17.1084	14.9805	8.91109	6.5351	5.30812	26.5956	13.8214	20.8061	36	10.7392	15.3534	9.189	15.0322
Q9LXC9	PPA6	Soluble inorganic pyrophosphatase 6, chloroplastic (EC 3.6.1.1) (Inorganic pyrophosphatase 6) (Pyrophosphate phospho-hydrolase 6) (PPase 6)	33,4	6.01	19.6013	15.3417	20.8179	16.845	20.6774	17.5433	16.0564	19.4247	15.6644	9.78029	9.22986	11.5308	14.907	12.981	15.2709	15.0699	12.0747	9.88595	24.1745	32.105	27.1634	13.9985	23.8824	17.7854	17.2823	16.5981	19.4648	11.8296	18.5194	12.1934	14.0031	11.981	11.6779	10.9511	6.33479	8.43489	36	17.9969	12.3034	21.3838	11.7695
Q9LXG1	RPS9B	40S ribosomal protein S9-1	23	10.17	11.3758	13.424	12.7707	14.0375	17.0284	13.784	33.5089	27.4626	29.9667	13.0986	8.01083	11.5308	16.2622	15.3412	14.0962	18.8374	16.6746	10.9844	14.5398	17.8946	20.6793	15.2711	17.0588	14.6468	33.1821	21.3404	25.0262	10.6118	22.3996	8.18702	15.2762	14.1594	12.7395	18.2519	16.1249	15.1828	36	19.2621	13.8707	19.9599	14.7703
Q9LXQ2	F26G5_50	At3g44100 (MD-2-related lipid recognition domain-containing protein)	16,1	8.18	1.57511	3.83542	4.89834	2.8075	2.43263	1.25309	8.37723	4.01891	6.12955	3.31831	2.61223	3.84359	2.71037	2.36019	2.34936	2.15284	6.32486	4.39376	4.90498	10.7017	6.30893	2.54519	3.41177	1.0462	3.45647	7.11345	5.56137	2.60946	10.5825	2.78707	3.81904	3.26755	3.18487	4.69334	4.60712	3.93628	36	3.92531	3.34061	5.00556	4.38747
Q9LXZ4	T5P19_110	GroES-like zinc-binding alcohol dehydrogenase family protein (Putative quinone reductase) (Quinone reductase-like protein)	37,2	9.25	4.90033	3.83542	8.04727	2.8075	3.64895	3.75928	4.88672	3.34909	2.04318	3.31831	2.61223	3.84359	10.8415	5.90048	3.52405	5.38211	3.44992	4.39376	4.90498	3.50874	3.15446	3.81779	1.70588	5.231	4.14776	3.16153	2.78068	4.00118	1.23463	1.39354	10.1841	7.62429	5.30812	9.90815	3.45534	5.62326	36	4.14197	4.80733	3.60143	5.41473
Q9LY66	RPL1	50S ribosomal protein L1, chloroplastic (CL1)	37,6	9.26	24.5017	24.7559	27.2908	36.4975	21.8937	31.3273	28.6222	33.4909	25.1993	6.63663	6.61764	5.06656	9.4863	9.44076	11.7468	17.2227	9.1998	12.6321	20.8462	19.649	15.9476	21.6341	37.5294	21.9702	31.7995	35.5673	21.5503	6.61064	7.93688	8.18702	2.54603	3.26755	6.36974	5.7363	5.7589	2.2493	36	28.1755	9.78326	25.1659	5.40693
Q9LYG3	NADP-ME2	NADP-dependent malic enzyme 2 (AtNADP-ME2) (NADP-malic enzyme 2) (EC 1.1.1.40)	64,4	6.42	16.2761	13.424	16.0945	28.075	24.3263	18.7964	15.3583	13.3964	13.6212	22.8789	22.4651	21.8386	28.4589	24.782	22.319	18.2992	13.2247	18.1242	14.5398	10.7017	8.0614	21.6341	18.7647	16.7392	15.2085	13.4365	14.5986	23.8331	13.2281	20.3805	28.0063	27.2296	20.1709	19.2948	19.0044	16.3075	36	17.7076	21.3767	14.8538	20.8283
Q9LYJ3	At5g14670	ADP-ribosylation factor A1B (ADP-ribosylation factor-like protein)	21,5	6.95	17.8512	15.3417	16.0945	9.82625	10.9468	13.784	19.5469	24.1135	24.5182	11.5268	17.2407	20.4409	13.5519	15.3412	14.0962	32.2926	29.3244	25.8133	14.5398	5.43855	4.73169	15.2711	13.6471	12.5544	25.5779	20.55	22.9406	17.2225	13.2281	16.374	12.7301	10.8918	12.7395	27.6385	32.8257	32.0526	36	16.8915	19.9587	15.0279	19.5226
Q9LYK8	MSD2	Superoxide dismutase [Mn] 2, mitochondrial (EC 1.15.1.1) (Protein MANGANESE SUPEROXIDE DISMUTASE 2) (AtMSD2)	26,9	6.76	1.57511	1.91771	3.14893	4.21125	9.73052	10.0247	2.09431	2.00946	6.81061	1.57183	4.00541	7.68719	6.77593	4.72038	7.04809	3.22926	7.47484	8.78751	1.5766	3.50874	1.57723	7.63557	5.11765	7.32339	3.45647	2.37115	2.78068	6.61064	3.88025	4.00642	6.36507	15.2486	12.7395	4.17185	8.06246	7.31024	36	4.61363	5.70005	3.9275	7.59944
Q9LYR4	TRA2	Aldolase-type TIM barrel family protein (Putative transaldolase) (Transaldolase-like protein)	47,7	6.43	17.8512	20.9205	19.2435	21.0563	25.5426	21.3026	13.9621	17.4153	16.3455	17.9888	19.8529	23.0616	25.7485	25.9621	24.6683	15.6081	21.8495	23.0672	19.2696	12.456	14.3703	24.1793	25.5883	16.7392	11.752	14.2269	18.0744	22.4414	27.6909	14.9805	22.9142	19.6053	22.2941	15.6445	17.2767	20.8061	36	19.2933	21.9786	17.4062	20.406
Q9LZ06	GSTL3	Glutathione S-transferase L3 (AtGSTL3) (EC 2.5.1.18) (GST class-lambda member 3)	27,1	5.2	14.701	9.58856	12.7707	14.0375	7.29789	16.2902	11.8677	10.7171	8.85379	11.5268	13.2353	10.3078	6.77593	8.26067	10.5721	4.8439	4.5999	6.04142	8.05818	3.50874	4.73169	16.5437	20.4706	13.6006	11.752	9.4846	9.03722	8.00236	3.88025	9.58056	11.4571	10.8918	8.49299	7.30074	4.03123	5.62326	36	11.7916	8.46265	10.7986	7.69559
Q9LZ23	ACR12	ACT domain-containing protein ACR12 (Protein ACT DOMAIN REPEATS 12)	33,2	5.48	8.22555	9.58856	3.14893	11.23	4.86526	10.0247	6.28293	6.69818	5.44849	6.63663	6.61764	6.46423	10.8415	9.44076	8.22277	7.53495	8.62481	10.4352	3.1532	7.19292	15.9476	7.63557	6.82354	9.41579	7.60423	10.275	6.25654	4.00118	11.8171	9.58056	12.7301	7.62429	7.43137	5.7363	10.9419	4.49861	36	7.27918	8.31316	8.25604	8.26239
Q9LZ66	SIR	Assimilatory sulfite reductase (ferredoxin), chloroplastic (AtSiR) (EC 1.8.7.1) (Sulfite reductase (ferredoxin))	71,9	8.31	26.0768	24.7559	28.8652	23.8638	27.9753	23.8087	19.5469	13.3964	15.6644	22.8789	23.8583	24.2845	24.3933	22.4218	23.4936	15.6081	13.7997	14.2797	32.0575	30.3506	24.009	24.1793	23.8824	21.9702	19.3562	14.2269	18.0744	26.4426	18.5194	21.774	20.3682	23.962	19.1092	10.9511	12.6696	10.6842	36	22.6615	20.5576	23.123	18.2756
Q9LZ82	BTR1	Protein BTR1 (Binding to ToMV RNA 1)	33,8	6.01	11.3758	13.424	9.62174	12.6338	8.51421	13.784	10.4715	12.0567	8.17273	11.5268	10.6231	10.3078	12.1967	8.26067	10.5721	5.92032	9.1998	7.68907	9.63478	10.7017	14.3703	11.4534	13.6471	15.693	9.67811	13.4365	9.03722	9.22011	9.17151	10.9741	12.7301	13.0702	12.7395	10.4296	13.8214	8.43489	36	11.1172	9.58848	11.9613	11.1768
Q9LZC3	MLS	Malate synthase (EC 2.3.3.9)	63,8	7.94	16.2761	5.75313	22.5674	15.4413	9.73052	13.784	18.8488	16.7455	26.5614	17.9888	17.2407	21.8386	36.59	38.9431	31.7164	33.3691	28.1744	29.6579	9.63478	10.7017	19.102	12.726	25.5883	12.5544	13.8259	22.9211	11.1227	15.8307	23.8107	20.3805	21.6412	39.2106	23.3557	31.8104	29.3704	27.554	36	16.1898	28.391	15.353	25.8849
Q9LZG0	At5g03300	Adenosine kinase 2 (AK 2) (EC 2.7.1.20) (Adenosine 5'-phosphotransferase 2)	37,8	5.26	22.7515	24.7559	17.669	28.075	34.0568	27.568	18.8488	20.0946	24.5182	22.8789	23.8583	19.218	27.1037	36.583	34.0658	25.2959	21.2745	24.7149	17.693	21.4033	25.5862	24.1793	37.5294	26.155	19.3562	22.1307	22.9406	23.8331	29.1019	21.774	25.4603	33.7647	28.6639	26.0741	24.7633	27.554	36	24.2598	26.1103	24.1082	26.7766
Q9LZG7	GSTU27	Glutathione S-transferase U27 (AtGSTU27) (EC 2.5.1.18) (GST class-tau member 27)	26,7	5.57	4.90033	3.83542	3.14893	5.615	7.29789	7.51855	3.49051	3.34909	1.36212	9.78029	6.61764	5.06656	10.8415	9.44076	11.7468	2.69105	2.29995	2.19688	3.1532	3.50874	1.57723	5.09038	10.2353	4.1848	0.691294	2.37115	2.08551	8.00236	2.64563	9.58056	8.91109	7.62429	9.55462	4.17185	0.57589	3.37396	36	4.50198	6.74238	3.65529	6.04892
Q9LZH9	RPL7AB	60S ribosomal protein L7a-2	29	10.15	24.5017	24.7559	24.1418	21.0563	21.8937	23.8087	26.5279	26.7927	35.4152	22.8789	18.4597	20.4409	21.683	18.8815	23.4936	25.2959	17.8246	17.0258	27.3277	35.6137	24.009	20.3615	23.8824	19.8778	30.4169	33.9865	31.2827	18.4402	32.9822	18.9869	26.7333	19.6053	20.1709	22.9452	25.9151	19.6814	36	25.4327	20.6649	27.4176	22.8289
Q9M060	EIF6-2	Eukaryotic translation initiation factor 6-2 (AteIF-6;2)	26,5	4.74	1.57511	1.91771	1.57447	1.40375	2.43263	1.25309	1.39621	0.669818	2.04318	1.57183	2.61223	2.62063	5.42074	1.1801	2.34936	2.69105	5.74987	2.19688	1.5766	3.50874	3.15446	2.54519	1.70588	4.1848	1.38259	1.58077	2.08551	1.39171	2.64563	1.39354	2.54603	2.17837	5.30812	2.08593	6.33479	2.81163	36	1.58511	2.93252	2.41384	2.96619
Q9M084	IBI1	Aspartate--tRNA ligase 2, cytoplasmic (EC 6.1.1.12) (Aspartyl-tRNA synthetase) (AspRS) (Protein IMPAIRED IN BABA-INDUCED DISEASE IMMUNITY 1)	62,9	6.23	11.3758	7.67085	8.04727	18.2488	17.0284	20.0495	6.98103	10.0473	6.12955	17.9888	17.2407	16.5973	20.3278	23.6019	21.1443	9.68779	6.32486	9.33673	8.05818	16.1402	9.63864	21.6341	20.4706	18.8316	6.91294	11.0654	6.95171	19.8319	15.8738	21.774	24.1872	18.5161	21.2325	8.34371	8.63835	11.2465	36	11.7309	15.8056	13.3004	16.6271
Q9M0A7	GGP1	Gamma-glutamyl peptidase 1 (EC 3.4.19.16)	28,4	5.69	6.47544	5.75313	9.62174	8.4225	10.9468	12.5309	4.88672	4.01891	5.44849	4.89015	8.01083	7.68719	10.8415	10.6209	9.39746	3.76747	4.02491	2.7461	9.63478	8.94729	4.73169	10.1808	13.6471	10.462	6.91294	2.37115	6.25654	4.00118	2.64563	8.18702	10.1841	11.981	9.55462	1.56445	3.45534	3.93628	36	7.56719	6.88738	8.12714	6.16774
Q9M0E2	RPL28C	60S ribosomal protein L28-2	15,9	11.05	6.47544	3.83542	3.14893	7.01875	6.08158	5.01237	6.28293	4.01891	3.4053	1.57183	2.61223	1.22296	5.42074	4.72038	5.87341	4.30568	1.72496	2.7461	1.5766	5.43855	9.63864	7.63557	1.70588	5.231	5.53035	4.7423	2.78068	2.60946	9.17151	2.78707	5.09205	4.35674	4.2465	3.65037	3.45534	2.81163	36	5.03107	3.35537	4.91995	4.2423
Q9M0V6	RFNR1	Ferredoxin--NADP reductase, root isozyme 1, chloroplastic (EC 1.18.1.2) (Root FNR 1) (AtRFNR1)	42,4	8.6	8.22555	9.58856	8.04727	21.0563	20.6774	16.2902	4.18862	2.00946	6.12955	14.6704	17.2407	12.7537	14.907	22.4218	17.6202	6.99674	13.2247	12.0828	12.788	12.456	11.2159	16.5437	17.0588	14.6468	2.07388	7.90384	4.8662	11.8296	10.5825	13.587	15.2762	20.6945	15.9244	7.82223	9.79013	12.3712	36	10.6903	14.6576	11.0615	13.0975
Q9M0X9	4CLL7	4-coumarate--CoA ligase-like 7 (EC 6.2.1.-) (4-coumarate--CoA ligase isoform 6) (At4CL6)	59,8	8.46	8.22555	5.75313	4.89834	15.4413	7.29789	15.0371	4.18862	7.368	6.81061	11.5268	4.00541	6.46423	13.5519	12.981	15.2709	6.99674	9.1998	9.33673	6.48158	3.50874	3.15446	12.726	11.9412	10.462	4.83906	7.11345	4.17103	9.22011	3.88025	8.18702	12.7301	17.4269	11.6779	7.82223	8.06246	8.99722	36	8.33561	9.92594	7.15527	9.77825
Q9M1R2	At3g62120	Proline--tRNA ligase, cytoplasmic (EC 6.1.1.15) (Prolyl-tRNA synthetase) (ProRS)	60,7	6.4	12.9509	15.3417	9.62174	16.845	7.29789	10.0247	11.8677	10.0473	14.3023	17.9888	19.8529	16.5973	17.6174	9.44076	16.4455	15.0699	14.9497	17.575	12.788	5.43855	6.30893	12.726	10.2353	15.693	10.3694	11.8558	12.5131	19.8319	9.17151	17.7676	17.8222	10.8918	19.1092	15.123	14.9731	20.2437	36	12.0332	16.1708	10.8809	16.1038
Q9M1X0	RRF	Ribosome-recycling factor, chloroplastic (RRF) (CpFrr) (RRFHCP) (Ribosome-releasing factor, chloroplastic)	30,4	9.44	14.701	13.424	11.1962	18.2488	13.3795	15.0371	13.264	11.3869	9.53485	6.63663	8.01083	6.46423	10.8415	11.801	12.9215	7.53495	5.74987	6.59064	17.693	33.8594	38.3793	13.9985	22.1765	9.41579	14.5172	10.275	9.03722	9.22011	13.2281	6.79349	10.1841	5.44592	8.49299	3.12889	6.91068	4.49861	36	13.3525	8.50568	18.8169	7.54477
Q9M1X2	FAP1	Fatty-acid-binding protein 1 (AtFAP1) (Chalcone-flavanone isomerase family protein 1)	30,4	7.49	11.3758	7.67085	11.1962	11.23	6.08158	8.77164	7.67913	7.368	7.49167	3.31831	5.22445	3.84359	6.77593	3.54029	7.04809	3.22926	6.89985	5.4922	11.2114	3.50874	4.73169	6.36298	5.11765	6.27719	7.60423	9.4846	8.34205	1.39171	3.88025	5.39995	2.54603	2.17837	2.12325	3.65037	4.60712	2.81163	36	8.76276	5.04133	6.96006	3.17652
Q9M1X8	F24G16.250	Nucleic acid-binding, OB-fold-like protein	29,7	7.87	1.57511	1.91771	1.57447	5.615	7.29789	11.2778	2.79241	1.33964	3.4053	1.57183	1.39319	1.22296	1.35519	3.54029	4.69873	1.61463	3.44992	2.7461	1.5766	3.50874	3.15446	5.09038	5.11765	4.1848	4.14776	3.16153	4.8662	2.60946	1.23463	1.39354	1.27301	1.08918	4.2465	1.56445	1.72767	2.81163	36	4.08837	2.3992	3.86757	1.99445
Q9M2U7	T12E18_90	AT3g54400/T12E18_90 (Eukaryotic aspartyl protease family protein) (Nucleoid DNA-binding-like protein)	45,4	9.09	12.9509	9.58856	9.62174	11.23	9.73052	8.77164	12.5659	7.368	12.9402	3.31831	11.8421	8.91015	8.13112	9.44076	8.22277	14.5317	10.3498	9.33673	11.2114	14.2104	6.30893	10.1808	10.2353	9.41579	9.67811	9.4846	13.9034	11.8296	10.5825	9.58056	8.91109	7.62429	9.55462	8.86519	10.366	10.6842	36	10.5297	9.3426	10.5143	9.77756
Q9M328	F5K20_290	AT3G53990 protein (AT3g53990) (AT3g53990/F5K20_290) (Adenine nucleotide alpha hydrolases-like superfamily protein)	17,8	5.94	4.90033	3.83542	3.14893	2.8075	6.08158	2.50618	4.18862	2.67927	4.08637	8.20846	6.61764	8.91015	9.4863	4.72038	3.52405	14.5317	14.3747	13.7305	4.90498	7.19292	8.0614	2.54519	5.11765	4.1848	4.14776	3.95192	2.78068	9.22011	17.1084	12.1934	6.36507	6.5351	5.30812	11.9941	9.21424	12.9335	36	3.8038	9.34487	4.76526	10.0969
Q9M336	UPP	Uracil phosphoribosyltransferase, chloroplastic (UPRTase) (EC 2.4.2.9) (UMP pyrophosphorylase)	32,2	8.95	9.80066	11.5063	6.47281	11.23	13.3795	13.784	3.49051	4.01891	5.44849	9.78029	5.22445	8.91015	8.13112	9.44076	5.87341	2.69105	3.44992	2.7461	9.63478	5.43855	9.63864	10.1808	17.0588	9.41579	4.14776	2.37115	5.56137	6.61064	2.64563	8.18702	5.09205	6.5351	5.30812	1.56445	2.87945	2.2493	36	8.79235	6.2497	8.16085	4.56353
Q9M401	BCAT3	Branched-chain-amino-acid aminotransferase 3, chloroplastic (Atbcat-3) (EC 2.6.1.42) (EC 2.6.1.88)	44,9	8.1	12.9509	9.58856	11.1962	8.4225	12.1632	11.2778	5.58482	6.02837	4.76743	8.20846	10.6231	11.5308	12.1967	11.801	14.0962	4.8439	4.5999	3.84454	14.5398	10.7017	6.30893	7.63557	13.6471	9.41579	6.22165	7.11345	3.47585	11.8296	5.29126	9.58056	7.63808	11.981	7.43137	3.12889	5.18301	3.37396	36	9.10886	9.08272	8.78441	7.27086
Q9M5K2	At3g17240	Dihydrolipoyl dehydrogenase 2, mitochondrial (AtmLPD2) (mtLPD2) (EC 1.8.1.4) (Dihydrolipoamide dehydrogenase 2) (Glycine cleavage system L protein 2) (Pyruvate dehydrogenase complex E3 subunit 2) (E3-2) (PDC-E3 2)	54	7.03	19.6013	22.8382	22.5674	29.4788	38.9221	31.3273	14.6602	11.3869	12.2591	24.6254	25.0774	24.2845	31.1693	40.1232	31.7164	13.4553	19.5496	16.4766	22.4228	19.649	12.7931	27.9971	32.4118	32.4322	8.29553	10.275	12.5131	26.4426	29.1019	23.1675	28.0063	30.4971	30.7871	18.2519	19.0044	19.6814	36	22.5601	25.1642	19.8655	24.9934
Q9M5K3	At1g48030	Dihydrolipoyl dehydrogenase 1, mitochondrial (AtmLPD1) (mtLPD1) (EC 1.8.1.4) (Dihydrolipoamide dehydrogenase 1) (Glycine cleavage system L protein 1) (Pyruvate dehydrogenase complex E3 subunit 1) (E3-1) (PDC-E3 1)	54	7.4	21.1764	28.5913	27.2908	36.4975	48.6526	45.1113	18.1507	14.736	17.7076	22.8789	22.4651	33.3694	27.1037	36.583	32.8911	11.8406	13.7997	13.1813	32.0575	24.9121	25.5862	39.4505	52.8824	32.4322	11.752	11.0654	14.5986	26.4426	30.3365	23.1675	33.0983	35.9431	32.9103	15.123	14.9731	16.8698	36	28.6571	23.7903	27.193	25.4294
Q9M7T0	PRXIIF	Peroxiredoxin-2F, mitochondrial (EC 1.11.1.15) (Peroxiredoxin IIF) (Thioredoxin peroxidase 2F)	21,4	8.9	12.9509	15.3417	9.62174	9.82625	4.86526	6.26546	7.67913	6.02837	10.897	14.6704	10.6231	8.91015	9.4863	9.44076	9.39746	8.61137	10.3498	9.88595	11.2114	21.4033	14.3703	7.63557	13.6471	5.231	6.22165	9.4846	9.03722	13.2213	17.1084	10.9741	10.1841	6.5351	5.30812	8.34371	10.366	8.99722	36	9.27508	10.1528	10.9158	10.1153
Q9M8D3	At1g74260	Probable phosphoribosylformylglycinamidine synthase, chloroplastic/mitochondrial (FGAM synthase) (FGAMS) (EC 6.3.5.3) (Formylglycinamide ribonucleotide amidotransferase) (FGAR amidotransferase) (FGAR-AT) (Formylglycinamide ribotide amidotransferase)	153,9	5.36	9.80066	13.424	19.2435	18.2488	30.4079	33.8335	8.37723	4.68873	8.85379	9.78029	10.6231	11.5308	12.1967	23.6019	24.6683	8.61137	11.4997	12.0828	16.1164	14.2104	24.009	24.1793	23.8824	29.2936	6.91294	8.69422	9.73239	10.6118	19.754	13.587	19.0952	35.9431	24.4174	11.9941	10.366	12.3712	36	16.3198	13.8439	17.4478	17.5711
Q9M8L4	GLPK	Glycerol kinase (Glycerokinase) (EC 2.7.1.30) (ATP:glycerol 3-phosphotransferase) (Protein GLYCEROL INSENSITIVE 1) (Protein NONHOST RESISTANCE TO P. S. PHASEOLICOLA 1)	56,4	6.28	9.80066	11.5063	8.04727	18.2488	19.461	17.5433	4.88672	4.01891	6.81061	13.0986	11.8421	10.3078	17.6174	17.7014	15.2709	9.68779	10.9248	12.6321	6.48158	12.456	9.63864	17.8163	18.7647	19.8778	4.14776	4.7423	5.56137	11.8296	7.93688	12.1934	16.5492	19.6053	18.0476	12.5156	12.0937	12.9335	36	11.1471	13.2314	11.0541	13.745
Q9M8L6	PTAC17	At1g80480 (Plastid transcriptionally active 17)	49,5	6.1	8.22555	7.67085	11.1962	14.0375	8.51421	8.77164	11.1696	8.03782	7.49167	4.89015	8.01083	5.06656	9.4863	11.801	10.5721	10.226	12.0747	14.2797	9.63478	8.94729	8.0614	7.63557	15.353	10.462	12.4433	9.4846	11.8179	8.00236	2.64563	8.18702	7.63808	7.62429	7.43137	10.9511	9.79013	4.49861	36	9.45723	9.60082	10.4266	7.41873
Q9M8M7	WIN1	Acetylornithine aminotransferase, chloroplastic/mitochondrial (ACOAT) (EC 2.6.1.11) (Acetylornithine transaminase) (AOTA) (Protein HOPW1-1-INTERACTING 1)	48,8	6.8	12.9509	9.58856	12.7707	23.8638	19.461	18.7964	5.58482	2.00946	4.08637	6.63663	9.22986	8.91015	20.3278	20.0616	21.1443	3.76747	5.17489	2.7461	12.788	7.19292	15.9476	19.0889	18.7647	13.6006	5.53035	4.7423	4.17103	9.22011	10.5825	8.18702	11.4571	11.981	10.6162	2.08593	3.45534	3.37396	36	12.1235	10.8888	11.314	7.88436
Q9M9K1	At3g08590	Probable 2,3-bisphosphoglycerate-independent phosphoglycerate mutase 2 (BPG-independent PGAM 2) (Phosphoglyceromutase 2) (EC 5.4.2.12) (PGAM-I 2)	60,7	5.85	29.402	24.7559	32.1891	49.1313	52.3016	42.6051	25.8298	21.4342	23.8371	32.8338	26.4706	37.213	56.9178	46.0237	44.6379	30.1398	29.8993	35.1501	27.3277	37.5435	28.7407	50.9038	58	42.8942	24.8866	20.55	18.0744	30.4437	43.5647	31.3546	49.6475	52.2808	55.2045	28.16	33.9775	33.7396	36	33.4985	37.6984	34.3246	39.8192
Q9MAH0	PPC1	Phosphoenolpyruvate carboxylase 1 (AtPPC1) (PEPC 1) (PEPCase 1) (EC 4.1.1.31) (107-kDa PEPC polypeptide)	110,2	6.06	32.5522	38.1799	33.7636	65.9763	76.6279	62.6546	46.7729	46.8873	42.9068	40.8677	42.3181	44.9002	74.5352	75.5261	74.005	52.7446	52.8988	51.0774	30.4809	28.5962	25.5862	64.9024	76.7648	75.3263	38.0212	53.7461	40.3199	44.8828	39.6844	51.735	72.5617	67.5294	66.8823	50.5837	50.6783	60.7312	36	49.5913	56.5415	48.1938	56.141
Q9MAH3	DJ1B	Protein DJ-1 homolog B (AtDJ1B)	47	7.85	6.47544	5.75313	6.47281	2.8075	7.29789	1.25309	2.79241	2.00946	0.681061	6.63663	5.22445	6.46423	8.13112	2.36019	3.52405	2.69105	2.29995	1.09844	4.90498	3.50874	1.57723	2.54519	1.70588	4.1848	2.07388	2.37115	2.08551	6.61064	3.88025	2.78707	2.54603	1.08918	2.12325	1.04296	0.57589	1.12465	36	3.9492	4.27001	2.77304	2.41999
Q9MAP3	RPL11	50S ribosomal protein L11, chloroplastic (CL11)	23,1	9.66	12.9509	13.424	11.1962	12.6338	9.73052	13.784	12.5659	15.4058	13.6212	3.31831	4.00541	5.06656	6.77593	4.72038	7.04809	5.92032	3.44992	6.04142	9.63478	5.43855	4.73169	12.726	11.9412	9.41579	15.8998	13.4365	9.73239	4.00118	3.88025	5.39995	5.09205	5.44592	6.36974	3.12889	5.18301	3.37396	36	12.8125	5.14959	10.3285	4.65277
Q9MAT3	At1g04850	F13M7.16 protein (Ubiquitin-associated (UBA)/TS-N domain-containing protein)	46,6	6.18	6.47544	7.67085	4.89834	4.21125	2.43263	3.75928	2.09431	2.67927	2.72424	13.0986	9.22986	12.7537	5.42074	5.90048	7.04809	2.15284	2.29995	2.19688	6.48158	1.75437	4.73169	5.09038	1.70588	6.27719	2.07388	3.16153	2.78068	10.6118	9.17151	9.58056	8.91109	4.35674	10.6162	2.60741	3.45534	2.81163	36	4.10507	6.67791	3.78413	6.90248
Q9S726	RPI3	Probable ribose-5-phosphate isomerase 3, chloroplastic (EC 5.3.1.6) (Phosphoriboisomerase 3) (Protein EMBRYO DEFECTIVE 3119)	29,3	6.02	17.8512	11.5063	14.5201	14.0375	23.11	18.7964	17.4526	18.7549	17.7076	4.89015	8.01083	5.06656	10.8415	15.3412	14.0962	9.14958	6.32486	8.23829	17.693	5.43855	8.0614	16.5437	17.0588	21.9702	20.0475	15.8077	20.16	8.00236	1.23463	8.18702	10.1841	8.71347	14.8627	4.69334	5.18301	3.93628	36	17.0818	9.10657	15.8645	7.22188
Q9S757	CYSC1	Bifunctional L-3-cyanoalanine synthase/cysteine synthase C1, mitochondrial (EC 2.5.1.47) (EC 4.4.1.9) (Beta-substituted Ala synthase 3;1) (ARAth-Bsas3;1) (Cysteine synthase C1) (AtCYSC1) (O-acetylserine (thiol)-lyase 5)	39,9	8.54	12.9509	17.2594	9.62174	14.0375	20.6774	18.7964	11.1696	12.7265	10.897	17.9888	17.2407	15.3744	12.1967	20.0616	22.319	10.7642	12.0747	13.7305	11.2114	7.19292	20.6793	16.5437	17.0588	15.693	13.1346	17.3884	13.2082	10.6118	10.5825	20.3805	17.8222	16.3378	15.9244	12.5156	13.8214	12.9335	36	14.2374	15.7501	14.6789	14.5477
Q9S762	HISN1A	ATP phosphoribosyltransferase 1, chloroplastic (ATP-PRTase 1) (AtATP-PRT1) (EC 2.4.2.17)	44,5	6.43	6.47544	3.83542	11.1962	14.0375	9.73052	15.0371	4.88672	2.67927	2.72424	4.89015	8.01083	10.3078	14.907	11.801	14.0962	3.22926	4.5999	6.04142	11.2114	5.43855	8.0614	15.2711	8.52942	12.5544	0.691294	3.16153	4.17103	4.00118	6.52588	5.39995	10.1841	11.981	7.43137	0.521482	1.15178	1.12465	36	7.84472	8.65373	7.67668	5.36905
Q9S795	ALDH10A8	Betaine aldehyde dehydrogenase 1, chloroplastic (BADH) (EC 1.2.1.8) (Aldehyde dehydrogenase family 10 member A8)	54,4	5.29	8.22555	7.67085	12.7707	19.6525	20.6774	16.2902	9.77344	8.70764	7.49167	9.78029	9.22986	10.3078	17.6174	15.3412	17.6202	11.8406	14.9497	13.1813	9.63478	8.94729	4.73169	17.8163	20.4706	16.7392	6.91294	6.32307	8.34205	13.2213	11.8171	10.9741	17.8222	20.6945	15.9244	11.9941	6.33479	14.0582	36	12.3622	13.3187	11.102	13.649
Q9S7B5	TS1	Threonine synthase 1, chloroplastic (EC 4.2.3.1) (Protein METHIONINE OVER-ACCUMULATOR 2)	57,7	7.42	22.7515	20.9205	19.2435	25.2675	26.7589	28.8211	4.88672	2.67927	8.85379	21.3071	26.4706	21.8386	20.3278	22.4218	27.0177	9.68779	16.0996	15.9274	25.7511	12.456	12.7931	30.5423	29	26.155	4.83906	5.53269	11.1227	23.8331	17.1084	23.1675	14.0031	20.6945	18.0476	8.34371	8.63835	12.3712	36	17.7981	20.122	17.5769	16.2453
Q9S7E4	FDH1	Formate dehydrogenase, chloroplastic/mitochondrial (FDH) (EC 1.17.1.9) (NAD-dependent formate dehydrogenase)	42,4	7.5	16.2761	9.58856	12.7707	18.2488	17.0284	12.5309	13.264	11.3869	8.85379	9.78029	9.22986	6.46423	10.8415	18.8815	9.39746	17.2227	14.3747	19.2227	12.788	7.19292	6.30893	15.2711	22.1765	10.462	6.91294	13.4365	9.03722	8.00236	11.8171	6.79349	8.91109	15.2486	11.6779	20.8593	19.0044	23.0554	36	13.3276	12.8239	11.5096	13.9299
Q9S7I3	LTP2	Non-specific lipid-transfer protein 2 (LTP 2) (Protein CELL GROWTH DEFECT FACTOR 3)	11,9	8.97	4.90033	5.75313	3.14893	2.8075	2.43263	1.25309	1.39621	5.35855	4.08637	4.89015	4.00541	3.84359	4.06556	3.54029	2.34936	2.69105	4.02491	3.84454	3.1532	5.43855	3.15446	1.2726	3.41177	2.0924	1.38259	7.11345	3.47585	4.00118	3.88025	4.00642	1.27301	3.26755	3.18487	4.17185	4.60712	3.93628	36	3.45964	3.69498	3.38832	3.59206
Q9S7Y7	XYL1	Alpha-xylosidase 1 (EC 3.2.1.177)	102,3	6.77	30.9771	28.5913	24.1418	9.82625	17.0284	5.01237	15.3583	14.736	23.1561	29.5155	31.695	33.3694	13.5519	16.5213	5.87341	25.8341	33.9243	22.518	27.3277	35.6137	28.7407	11.4534	17.0588	14.6468	16.5911	15.0173	24.331	34.4449	31.7475	31.3546	8.91109	11.981	5.30812	24.5096	27.0668	29.8033	36	18.7586	23.6448	21.1978	22.7919
Q9S818	F3H	Naringenin,2-oxoglutarate 3-dioxygenase (Naringenin 3-dioxygenase) (EC 1.14.11.9) (F3H) (Flavanone 3-hydroxylase) (Protein TRANSPARENT TESTA 6)	40,3	5.45	4.90033	1.91771	4.89834	8.4225	6.08158	7.51855	5.58482	7.368	12.2591	17.9888	14.6285	10.3078	13.5519	14.1611	15.2709	7.53495	9.77479	9.88595	1.5766	3.50874	3.15446	6.36298	11.9412	7.32339	7.60423	6.32307	14.5986	14.613	5.29126	12.1934	17.8222	20.6945	12.7395	5.7363	9.21424	6.74791	36	6.5501	12.5672	6.93258	11.6725
Q9S834	CLPP5	ATP-dependent Clp protease proteolytic subunit 5, chloroplastic (EC 3.4.21.92) (Endopeptidase ClpP5) (nClpP5) (nClpP1)	32,3	8.24	6.47544	3.83542	4.89834	8.4225	10.9468	13.784	4.18862	5.35855	4.76743	4.89015	4.00541	5.06656	5.42074	9.44076	4.69873	4.30568	6.32486	6.59064	6.48158	3.50874	3.15446	8.90817	13.6471	9.41579	5.53035	6.32307	6.95171	2.60946	1.23463	2.78707	2.54603	4.35674	5.30812	3.65037	6.33479	5.62326	36	6.96413	5.63817	7.10233	3.82783
Q9S850	SOX	Sulfite oxidase (EC 1.8.3.1) (Moco-containing protein AtMCP) (At-SO) (AtSOX)	43,3	8.68	8.22555	3.83542	6.47281	18.2488	14.5958	10.0247	4.88672	3.34909	3.4053	8.20846	8.01083	8.91015	17.6174	14.1611	14.0962	2.69105	4.02491	5.4922	6.48158	8.94729	1.57723	12.726	13.6471	14.6468	3.45647	3.95192	4.17103	8.00236	6.52588	4.00642	14.0031	21.7837	14.8627	4.17185	3.45534	3.93628	36	8.11602	9.24582	7.73393	8.97197
Q9SA18	AKHSDH1	Bifunctional aspartokinase/homoserine dehydrogenase 1, chloroplastic (AK-HD 1) (AK-HSDH 1) (Beta-aspartyl phosphate homoserine 1) [Includes: Aspartokinase (EC 2.7.2.4); Homoserine dehydrogenase (EC 1.1.1.3)]	99,3	6.77	17.8512	19.0028	14.5201	26.6713	30.4079	27.568	7.67913	6.02837	6.12955	16.4169	13.2353	16.5973	23.0382	30.6825	27.0177	8.61137	8.62481	6.04142	14.5398	3.50874	9.63864	24.1793	23.8824	28.2474	11.752	7.90384	6.25654	10.6118	6.52588	9.58056	14.0031	15.2486	18.0476	5.21482	2.87945	1.68698	36	17.3176	16.6962	14.4343	9.31098
Q9SA34	At1g16350	Inosine-5'-monophosphate dehydrogenase 2 (IMP dehydrogenase 2) (IMPD 2) (IMPDH 2) (EC 1.1.1.205)	54	6.48	11.3758	9.58856	9.62174	21.0563	13.3795	11.2778	6.98103	5.35855	4.76743	13.0986	14.6285	14.1514	20.3278	27.1422	25.843	6.99674	7.47484	6.59064	8.05818	5.43855	4.73169	13.9985	11.9412	15.693	4.83906	7.11345	4.8662	14.613	7.93688	10.9741	20.3682	27.2296	23.3557	8.86519	5.7589	7.31024	36	10.3785	15.1393	8.51998	14.0458
Q9SA73	YchF1	Obg-like ATPase 1 (Ribosome-binding ATPase YchF) (AtYchF1)	44,4	6.81	24.5017	34.3445	20.8179	29.4788	20.6774	22.5557	21.6412	11.3869	14.3023	29.5155	26.4706	26.9052	29.8141	30.6825	30.5417	19.3756	20.6995	17.0258	16.1164	33.8594	41.5338	27.9971	22.1765	30.3398	14.5172	16.5981	10.4276	23.8331	34.3932	29.961	34.3714	30.4971	32.9103	20.8593	24.1874	20.8061	36	22.1896	25.6701	23.7295	27.9799
Q9SA78	At1g30630	Coatomer subunit epsilon-1 (Epsilon-coat protein 1) (Epsilon-COP 1)	32,6	5.57	6.47544	3.83542	8.04727	1.40375	3.64895	2.50618	3.49051	3.34909	3.4053	11.5268	9.22986	10.3078	6.77593	4.72038	4.69873	6.99674	9.77479	9.33673	3.1532	1.75437	4.73169	3.81779	1.70588	2.0924	2.76518	3.95192	4.17103	9.22011	7.93688	9.58056	2.54603	3.26755	4.2465	9.38667	8.06246	7.87257	36	4.01799	8.15197	3.12705	6.90215
Q9SAC6	GWD1	Alpha-glucan water dikinase 1, chloroplastic (EC 2.7.9.4) (Protein starch excess 1) (Protein starch-related R1)	156,5	5.92	11.3758	17.2594	22.5674	35.0938	9.73052	41.352	20.245	23.4436	17.0265	9.78029	9.22986	10.3078	29.8141	21.2417	25.843	8.07316	5.74987	6.04142	27.3277	23.1577	24.009	31.8149	13.6471	25.1088	19.3562	26.0827	18.0744	8.00236	10.5825	10.9741	3.81904	10.8918	6.36974	3.65037	1.72767	1.12465	36	22.0104	14.009	23.1754	6.34914
Q9SAJ4	PGK3	Phosphoglycerate kinase 3, cytosolic (EC 2.7.2.3)	42,1	5.68	52.1535	40.0976	44.9598	40.7088	45.0037	48.8706	44.6786	39.5193	55.1659	32.8338	35.7004	38.4359	44.7211	48.3839	38.7645	51.6682	68.4235	68.1032	46.5973	53.5083	54.3269	45.8134	61.4118	43.9404	49.0819	46.6326	56.3088	38.2721	29.1019	33.9674	45.8285	43.5674	47.7731	58.4059	80.6246	81.5373	36	45.6842	47.4483	50.8468	51.0087
Q9SAJ6	GAPCP1	Glyceraldehyde-3-phosphate dehydrogenase GAPCP1, chloroplastic (EC 1.2.1.12) (Glyceraldehyde-3-phosphate dehydrogenase of plastid 1) (NAD-dependent glyceraldehydephosphate dehydrogenase chloroplastic 1)	44,8	8.63	11.3758	13.424	9.62174	21.0563	25.5426	13.784	9.77344	8.03782	8.17273	19.7352	15.8475	17.995	28.4589	27.1422	22.319	13.4553	17.2496	13.1813	9.63478	14.2104	9.63864	16.5437	22.1765	17.7854	8.98682	5.53269	12.5131	18.4402	17.1084	14.9805	22.9142	19.6053	19.1092	9.90815	14.9731	13.4958	36	13.4209	19.4871	13.0024	16.7261
Q9SAK4	ALDH5F1	Succinate-semialdehyde dehydrogenase, mitochondrial (At-SSADH1) (EC 1.2.1.24) (Aldehyde dehydrogenase family 5 member F1) (NAD(+)-dependent succinic semialdehyde dehydrogenase) (Protein ENLARGED FIL EXPRESSING DOMAIN 1)	56,5	6.92	6.47544	7.67085	6.47281	11.23	17.0284	12.5309	7.67913	6.69818	10.2159	14.6704	13.2353	14.1514	17.6174	16.5213	22.319	8.07316	11.4997	14.2797	11.2114	5.43855	9.63864	11.4534	15.353	9.41579	7.60423	8.69422	9.73239	8.00236	9.17151	10.9741	14.0031	16.3378	14.8627	8.86519	10.9419	14.0582	36	9.55574	14.7075	9.83795	11.913
Q9SAU2	RPE	Ribulose-5-phosphate-3-epimerase, chloroplastic (R5P3E) (EC 5.1.3.1) (Pentose-5-phosphate 3-epimerase) (Protein EMBRYO DEFECTIVE 2728)	30	8.07	11.3758	9.58856	12.7707	11.23	12.1632	18.7964	53.7539	50.2364	12.2591	1.57183	5.22445	5.06656	9.4863	8.26067	7.04809	7.53495	4.02491	6.59064	16.1164	10.7017	17.5248	10.1808	11.9412	10.462	76.7336	18.1788	16.6841	4.00118	5.29126	4.00642	7.63808	8.71347	7.43137	5.7363	3.45534	3.37396	36	21.3527	6.08982	20.947	5.51637
Q9SCX3	At5g19510	Elongation factor 1-beta 2 (EF-1-beta 2) (Elongation factor 1-beta' 2) (EF-1-beta' 2) (Elongation factor 1B-alpha 2) (eEF-1B alpha 2)	24,2	4.56	12.9509	11.5063	14.5201	11.23	12.1632	13.784	17.4526	17.4153	18.3886	13.0986	13.2353	12.7537	9.4863	11.801	14.0962	16.6845	18.3996	16.4766	12.788	19.649	14.3703	11.4534	10.2353	13.6006	15.8998	22.1307	13.2082	14.613	31.7475	13.587	10.1841	10.8918	12.7395	20.8593	12.6696	15.7451	36	14.379	14.0035	14.815	15.893
Q9SCY0	PGMP	Phosphoglucomutase, chloroplastic (PGM) (EC 5.4.2.2) (Glucose phosphomutase)	67,9	5.74	22.7515	24.7559	24.1418	32.2863	31.6242	31.3273	19.5469	16.0756	14.9833	6.63663	2.61223	5.06656	16.2622	15.3412	18.7949	3.76747	5.74987	7.68907	17.693	26.8419	33.4724	27.9971	39.2353	25.1088	15.8998	21.3404	21.5503	2.60946	6.52588	2.78707	8.91109	8.71347	10.6162	2.60741	1.72767	0.562326	36	24.1659	9.10225	25.4599	5.00674
Q9SD76	PHS2	Alpha-glucan phosphorylase 2, cytosolic (AtPHS2) (EC 2.4.1.1) (Alpha-glucan phosphorylase, H isozyme) (Starch phosphorylase H)	95,1	6.11	22.7515	11.5063	25.7163	16.845	18.2447	22.5557	13.9621	12.7265	16.3455	6.63663	10.6231	17.995	6.77593	11.801	14.0962	4.30568	4.02491	7.68907	19.2696	3.50874	9.63864	16.5437	20.4706	21.9702	15.2085	16.5981	16.6841	11.8296	5.29126	9.58056	17.8222	15.2486	12.7395	4.17185	6.33479	8.43489	36	17.8504	9.32749	15.5436	10.1615
Q9SDM9	NSP1	Nitrile-specifier protein 1 (AtNSP1) (Jacalin-related lectin 28)	51,6	5.53	34.3023	38.1799	40.2364	49.1313	60.8158	52.6299	29.3203	42.1986	45.6311	39.2958	42.3181	35.8153	52.8523	57.8247	56.3847	118.945	60.3737	71.9478	33.8093	33.8594	39.9565	44.5408	61.4118	46.0328	38.0212	46.6326	50.7475	43.665	71.432	42.1545	49.6475	46.8349	52.0196	85.0015	74.2898	82.6619	36	43.605	59.5285	43.8902	60.8563
Q9SDS7	VHA-C	V-type proton ATPase subunit C (V-ATPase subunit C) (Vacuolar H(+)-ATPase subunit C) (Vacuolar proton pump subunit C)	42,6	5.54	22.7515	28.5913	24.1418	19.6525	9.73052	22.5557	16.7545	22.104	19.0697	19.7352	22.4651	25.6822	20.3278	22.4218	17.6202	24.2195	21.8495	28.5594	27.3277	16.1402	15.9476	21.6341	10.2353	15.693	16.5911	22.1307	18.7696	22.4414	26.4563	23.1675	20.3682	16.3378	12.7395	28.16	21.3079	24.7423	36	20.5946	22.5423	18.2744	21.7468
Q9SE60	MTHFR1	Methylenetetrahydrofolate reductase 1 (AtMTHFR1) (EC 1.5.1.20)	66,2	5.82	30.9771	40.0976	28.8652	42.1125	36.4895	36.3397	24.4336	30.1418	25.1993	32.8338	30.476	31.9717	44.7211	35.4029	35.2405	31.7544	24.1495	28.0102	27.3277	30.3506	47.8427	39.4505	42.6471	38.7094	38.0212	26.873	31.2827	29.052	52.9126	28.5675	40.7364	40.2998	44.5882	30.2459	25.3392	39.3628	36	32.7396	32.7289	35.8339	36.7894
Q9SEE5	GAL1	Galactokinase (EC 2.7.1.6) (Galactose kinase)	54,3	5.96	9.80066	7.67085	8.04727	14.0375	18.2447	18.7964	9.77344	8.70764	8.17273	8.20846	13.2353	8.91015	16.2622	18.8815	19.9696	9.68779	9.1998	8.78751	6.48158	1.75437	1.57723	16.5437	20.4706	13.6006	6.91294	9.4846	6.95171	9.22011	3.88025	8.18702	16.5492	17.4269	15.9244	7.30074	9.21424	8.99722	36	11.4724	12.5714	9.3086	10.7445
Q9SEI2	RPT5A	26S proteasome regulatory subunit 6A homolog A (26S proteasome AAA-ATPase subunit RPT5a) (Proteasome 26S subunit 6A homolog A) (Regulatory particle triple-A ATPase subunit 5a) (Tat-binding protein 1 homolog A) (TBP-1 homolog A)	47,5	5.03	9.80066	13.424	9.62174	18.2488	13.3795	16.2902	13.9621	12.0567	10.2159	16.4169	17.2407	19.218	16.2622	21.2417	25.843	24.2195	22.9995	24.7149	11.2114	16.1402	8.0614	16.5437	15.353	14.6468	11.0607	13.4365	11.8179	18.4402	14.4628	20.3805	19.0952	21.7837	16.986	24.5096	27.6427	21.9307	36	12.9999	20.9063	13.1413	20.5813
Q9SEI4	At5g58290	26S proteasome regulatory subunit 6B homolog (26S protease subunit 6B homolog) (26S proteasome AAA-ATPase subunit RPT3) (Protein BMAA insensitive morphology 409) (Regulatory particle triple-A ATPase subunit 3)	45,7	5.6	11.3758	15.3417	14.5201	19.6525	13.3795	16.2902	14.6602	10.0473	13.6212	22.8789	14.6285	15.3744	20.3278	24.782	23.4936	16.6845	21.8495	20.8703	12.788	16.1402	3.15446	17.8163	18.7647	14.6468	11.0607	11.8558	12.5131	17.2225	9.17151	16.374	24.1872	25.0512	22.2941	20.8593	31.674	20.2437	36	14.3209	20.0988	13.1933	20.7864
Q9SF16	CCT7	T-complex protein 1 subunit eta (TCP-1-eta) (CCT-eta) (Chaperonin CCT7)	59,7	6.39	16.2761	20.9205	19.2435	21.0563	15.8121	12.5309	15.3583	15.4058	16.3455	26.1972	21.2461	23.0616	25.7485	21.2417	22.319	17.761	15.5247	20.3211	14.5398	16.1402	14.3703	13.9985	18.7647	19.8778	15.8998	18.9692	15.9889	22.4414	21.165	21.774	24.1872	20.6945	23.3557	19.2948	18.4285	15.7451	36	16.9943	21.4912	16.5055	20.7874
Q9SF40	RPL4A	60S ribosomal protein L4-1 (L1)	44,7	10.35	37.4525	43.933	35.338	32.2863	29.1916	20.0495	25.1317	24.7833	38.1394	42.6141	29.0828	30.7487	29.8141	29.5024	29.3671	29.6016	34.4992	35.1501	41.6923	48.2452	43.111	31.8149	30.7059	30.3398	31.1082	37.148	38.2344	33.0532	44.9757	32.7481	31.8253	28.3188	27.6022	31.8104	35.1293	37.6758	36	31.8117	32.2645	36.9333	33.6821
Q9SF53	RPL35A	60S ribosomal protein L35-1	14,3	10.92	12.9509	9.58856	11.1962	15.4413	10.9468	16.2902	18.1507	15.4058	14.9833	11.5268	8.01083	8.91015	16.2622	12.981	16.4455	17.2227	16.6746	13.7305	14.5398	16.1402	22.2565	13.9985	11.9412	13.6006	18.6649	20.55	13.9034	8.00236	18.5194	9.58056	17.8222	14.1594	15.9244	17.2089	21.3079	21.3684	36	13.8838	13.5294	16.1772	15.9882
Q9SFB1	F17A17.37	F17A17.37 protein	39	7.56	12.9509	13.424	8.04727	16.845	15.8121	15.0371	7.67913	6.69818	7.49167	13.0986	15.8475	17.995	16.2622	17.7014	14.0962	5.92032	6.89985	8.23829	9.63478	7.19292	15.9476	16.5437	17.0588	13.6006	8.98682	8.69422	5.56137	15.8307	17.1084	13.587	16.5492	11.981	19.1092	5.21482	6.33479	6.18559	36	11.5539	12.8955	11.469	12.4334
Q9SFH9	HEMB1	Delta-aminolevulinic acid dehydratase 1, chloroplastic (ALADH1) (EC 4.2.1.24) (Porphobilinogen synthase)	46,7	7.31	16.2761	19.0028	16.0945	21.0563	24.3263	23.8087	11.8677	11.3869	12.9402	8.20846	9.22986	11.5308	13.5519	11.801	11.7468	9.14958	11.4997	14.8289	14.5398	21.4033	14.3703	19.0889	22.1765	20.924	8.29553	10.275	13.9034	9.22011	14.4628	9.58056	8.91109	10.8918	11.6779	10.4296	10.366	10.6842	36	17.4177	11.283	16.1085	10.6916
Q9SFU0	At3g07100	Protein transport protein Sec24-like At3g07100	113,9	7.91	3.32522	7.67085	6.47281	8.4225	1.21632	7.51855	11.8677	11.3869	6.12955	11.5268	11.8421	8.91015	13.5519	5.90048	9.39746	8.61137	5.74987	8.23829	6.48158	7.19292	3.15446	13.9985	8.52942	10.462	9.67811	13.4365	3.47585	11.8296	9.17151	8.18702	11.4571	5.44592	12.7395	9.38667	12.0937	10.1219	36	7.11227	9.30315	8.48993	10.0481
Q9SGE0	AXS2	UDP-D-apiose/UDP-D-xylose synthase 2	43,8	5.87	12.9509	15.3417	14.5201	28.075	25.5426	25.0618	8.37723	10.0473	14.9833	19.7352	21.2461	23.0616	23.0382	25.9621	23.4936	16.6845	15.5247	15.9274	12.788	28.5962	28.7407	21.6341	32.4118	26.155	14.5172	11.8558	10.4276	21.2236	29.1019	20.3805	19.0952	22.8729	25.479	21.3807	13.2455	16.3075	36	17.2111	20.5193	20.7918	21.0096
Q9SGE9	At1g72550	Phenylalanine--tRNA ligase beta subunit, cytoplasmic (EC 6.1.1.20) (Phenylalanyl-tRNA synthetase beta subunit) (PheRS)	67,5	5.3	4.90033	7.67085	9.62174	9.82625	7.29789	7.51855	8.37723	5.35855	6.12955	11.5268	4.00541	5.06656	8.13112	11.801	11.7468	5.92032	8.62481	6.04142	9.63478	5.43855	4.73169	11.4534	10.2353	14.6468	8.29553	7.90384	6.25654	6.61064	5.29126	6.79349	11.4571	20.6945	15.9244	6.25778	6.91068	6.18559	36	7.41122	8.09602	8.73293	9.56949
Q9SGH6	DOX1	Alpha-dioxygenase 1 (Alpha DOX1) (EC 1.14.99.-) (Fatty acid dioxygenase AlphaDOX1) (Pathogen-induced oxygenase) (Plant alpha dioxygenase 1)	73,1	6.29	8.22555	15.3417	19.2435	25.2675	20.6774	16.2902	18.1507	22.7738	24.5182	21.3071	29.0828	25.6822	20.3278	20.0616	32.8911	48.9772	40.8241	37.8962	9.63478	5.43855	4.73169	21.6341	27.2941	25.1088	11.752	19.7596	15.9889	35.6627	11.8171	27.1739	24.1872	22.8729	22.2941	34.4178	27.6427	35.4265	36	18.9432	30.7833	15.7047	26.8328
Q9SGR6	sks5	AT1G76160 protein (SKU5 similar 5) (T23E18.10)	60	8.4	19.6013	15.3417	12.7707	16.845	21.8937	20.0495	9.77344	9.37746	12.2591	13.0986	11.8421	14.1514	21.683	22.4218	19.9696	13.4553	11.4997	12.0828	17.693	14.2104	14.3703	17.8163	25.5883	13.6006	12.4433	17.3884	13.2082	13.2213	14.4628	12.1934	22.9142	19.6053	22.2941	13.5585	12.0937	17.4321	36	15.3235	15.5783	16.2577	16.4195
Q9SGW3	RPN12A	26S proteasome non-ATPase regulatory subunit 8 homolog A (26S proteasome regulatory subunit RPN12a) (AtRPN12a) (26S proteasome regulatory subunit S14 homolog A)	30,7	4.91	16.2761	13.424	12.7707	12.6338	15.8121	21.3026	15.3583	10.0473	13.6212	19.7352	15.8475	14.1514	20.3278	21.2417	18.7949	17.761	16.6746	15.3781	19.2696	5.43855	4.73169	20.3615	17.0588	17.7854	11.752	9.4846	14.5986	17.2225	5.29126	20.3805	17.8222	19.6053	19.1092	14.08	17.2767	16.8698	36	14.5829	17.768	13.3867	16.4064
Q9SGZ5	BXL7	Probable beta-D-xylosidase 7 (AtBXL7) (EC 3.2.1.-)	83,8	8.03	8.22555	7.67085	9.62174	4.21125	8.51421	7.51855	4.88672	6.02837	4.76743	19.7352	19.8529	16.5973	12.1967	12.981	9.39746	10.7642	5.74987	6.04142	12.788	16.1402	11.2159	2.54519	13.6471	5.231	8.29553	6.32307	5.56137	22.4414	26.4563	12.1934	5.09205	4.35674	6.36974	6.25778	6.33479	6.18559	36	6.82718	12.5907	9.08303	10.632
Q9SHJ8	At1g06550	3-hydroxyisobutyryl-CoA hydrolase-like protein 5 (EC 3.1.2.-)	43,2	5.55	4.90033	5.75313	3.14893	12.6338	13.3795	7.51855	4.18862	4.01891	4.08637	9.78029	6.61764	8.91015	20.3278	10.6209	11.7468	6.99674	4.5999	4.39376	1.5766	3.50874	3.15446	10.1808	17.0588	11.5082	6.91294	3.95192	3.47585	8.00236	9.17151	6.79349	14.0031	11.981	10.6162	4.17185	2.87945	4.49861	36	6.62534	9.33266	6.81426	8.01307
Q9SHP0	PSAT2	Phosphoserine aminotransferase 2, chloroplastic (AtPSAT2) (EC 2.6.1.52)	46,6	8.06	6.47544	9.58856	9.62174	11.23	15.8121	11.2778	11.1696	9.37746	12.2591	14.6704	8.01083	17.995	13.5519	16.5213	16.4455	19.3756	16.0996	16.4766	9.63478	7.19292	11.2159	12.726	10.2353	11.5082	11.0607	9.4846	6.25654	10.6118	17.1084	6.79349	11.4571	15.2486	11.6779	11.4726	15.549	12.3712	36	10.7569	15.4608	9.92387	12.4767
Q9SI75	CPEFG	Elongation factor G, chloroplastic (cEF-G) (Elongation factor EF-G/SCO1) (Protein SNOWY COTYLEDON 1, chloroplastic) (AtSCO1)	86	5.6	37.4525	40.0976	41.8108	44.92	32.8405	48.8706	41.8862	32.8211	38.1394	21.3071	26.4706	25.6822	24.3933	36.583	32.8911	26.9105	31.0493	30.7563	36.9625	24.9121	39.9565	45.8134	47.7647	41.848	40.7863	37.9384	43.1006	29.052	19.754	21.774	31.8253	26.1404	32.9103	19.2948	27.0668	21.3684	36	39.871	28.4493	39.8981	25.4651
Q9SID0	At2g31390	Probable fructokinase-1 (EC 2.7.1.4)	35,3	5.49	17.8512	11.5063	19.2435	19.6525	30.4079	20.0495	12.5659	13.3964	16.3455	14.6704	21.2461	20.4409	35.2348	24.782	28.1924	17.761	18.3996	21.4196	16.1164	12.456	15.9476	24.1793	22.1765	20.924	15.8998	13.4365	18.0744	23.8331	19.754	18.9869	26.7333	26.1404	23.3557	19.2948	22.4597	21.9307	36	17.8909	22.4608	17.6901	22.4987
Q9SIE1	PAT	Bifunctional aspartate aminotransferase and glutamate/aspartate-prephenate aminotransferase (AtAAT) (AtPPA-AT) (EC 2.6.1.1) (EC 2.6.1.78) (EC 2.6.1.79) (Protein MATERNAL EFFECT EMBRYO ARREST 17)	51	7.9	9.80066	3.83542	11.1962	8.4225	10.9468	10.0247	5.58482	3.34909	3.4053	4.89015	4.00541	3.84359	6.77593	9.44076	9.39746	4.30568	1.14997	2.7461	6.48158	7.19292	8.0614	7.63557	6.82354	5.231	2.76518	4.7423	3.47585	4.00118	5.29126	5.39995	2.54603	2.17837	4.2465	1.04296	0.57589	0.562326	36	7.39618	5.17278	5.82326	2.87161
Q9SIE7	PLAT2	PLAT domain-containing protein 2 (AtPLAT2) (PLAT domain protein 2)	20,1	5.31	3.32522	5.75313	4.89834	2.8075	3.64895	2.50618	16.0564	12.7265	10.897	6.63663	4.00541	6.46423	2.71037	3.54029	2.34936	11.8406	7.47484	9.88595	3.1532	12.456	3.15446	2.54519	5.11765	1.0462	15.2085	15.0173	10.4276	5.21893	15.8738	5.39995	2.54603	4.35674	1.06162	9.38667	7.48657	7.31024	36	6.95769	6.10086	7.56956	6.51561
Q9SIF2	HSP90-5	Heat shock protein 90-5, chloroplastic (AtHSP90.5) (AtHsp90-5) (Heat shock protein 88-1) (Hsp88-1) (Hsp90C) (Protein EMBRYO DEFECTIVE 1956) (Protein chlorate-resistance 88)	88,6	5.01	55.4787	59.1004	49.8581	60.3613	48.6526	80.1979	46.0748	42.8684	57.8902	55.7127	39.7058	41.0566	59.6282	70.8057	81.0531	48.9772	64.3986	60.4142	51.3271	46.4908	44.6882	59.812	56.2942	60.6796	47.008	45.0519	54.2233	43.665	48.8559	43.548	56.0126	67.5294	55.2045	36.5037	46.0712	43.8614	36	55.6092	57.9724	51.7306	49.028
Q9SIH0	RPS14A	40S ribosomal protein S14-1	16,2	10.59	9.80066	15.3417	8.04727	14.0375	14.5958	13.784	10.4715	9.37746	16.3455	11.5268	9.22986	10.3078	13.5519	16.5213	17.6202	10.7642	11.4997	15.9274	9.63478	14.2104	17.5248	12.726	13.6471	13.6006	8.98682	9.4846	18.7696	10.6118	19.754	9.58056	19.0952	17.4269	19.1092	11.4726	13.2455	12.9335	36	12.4224	12.9944	13.1761	14.8033
Q9SIJ8	RD2	Adenine nucleotide alpha hydrolases-like superfamily protein (Expressed protein) (RD2 protein)	20,6	5.62	4.90033	7.67085	6.47281	12.6338	12.1632	10.0247	6.28293	6.69818	5.44849	9.78029	9.22986	11.5308	13.5519	11.801	7.04809	10.226	7.47484	6.59064	12.788	3.50874	8.0614	10.1808	10.2353	7.32339	3.45647	5.53269	4.17103	10.6118	5.29126	9.58056	8.91109	14.1594	8.49299	7.82223	5.7589	7.31024	36	8.0328	9.69259	7.25086	8.65983
Q9SIM4	RPL14A	60S ribosomal protein L14-1	15,5	10.13	12.9509	13.424	11.1962	9.82625	9.73052	12.5309	35.6032	40.1891	25.8803	9.78029	11.8421	10.3078	13.5519	8.26067	12.9215	28.5252	16.0996	17.0258	12.788	7.19292	8.0614	12.726	5.11765	14.6468	23.504	30.0346	16.6841	10.6118	6.52588	12.1934	14.0031	14.1594	12.7395	28.6815	20.732	19.6814	36	19.0368	14.2572	14.5284	15.4809
Q9SIP1	UP3	Stress-response A/B barrel domain-containing protein UP3 (Unknown protein 3)	28,8	6.96	6.47544	7.67085	9.62174	18.2488	13.3795	17.5433	6.98103	6.02837	8.17273	9.78029	5.22445	8.91015	20.3278	18.8815	16.4455	6.99674	4.5999	10.4352	9.63478	7.19292	8.0614	17.8163	17.0588	15.693	8.98682	7.11345	9.73239	8.00236	7.93688	8.18702	20.3682	16.3378	15.9244	5.21482	6.33479	5.62326	36	10.458	11.2891	11.2544	10.4366
Q9SIP7	RPS3A	40S ribosomal protein S3-1	27,5	9.54	32.5522	20.9205	32.1891	29.4788	27.9753	27.568	66.3198	97.7935	44.269	22.8789	22.4651	23.0616	27.1037	25.9621	28.1924	58.665	29.3244	28.5594	36.9625	24.9121	28.7407	24.1793	29	21.9702	80.8814	52.1653	30.5875	18.4402	27.6909	20.3805	30.5523	28.3188	22.2941	52.6697	43.7676	34.3019	36	42.1184	29.5792	36.5999	30.9351
Q9SIU0	NAD-ME1	NAD-dependent malic enzyme 1, mitochondrial (AtNAD-ME1) (NAD-malic enzyme 1) (EC 1.1.1.39)	69,6	5.45	6.47544	1.91771	4.89834	7.01875	17.0284	11.2778	6.98103	6.02837	5.44849	8.20846	13.2353	11.5308	12.1967	21.2417	19.9696	10.226	8.04982	8.23829	8.05818	5.43855	3.15446	7.63557	13.6471	8.36959	6.91294	6.32307	4.8662	9.22011	10.5825	12.1934	11.4571	17.4269	14.8627	10.9511	10.366	10.1219	36	7.45271	12.5441	7.15618	11.9091
Q9SIV2	RPN1A	26S proteasome non-ATPase regulatory subunit 2 homolog A (26S proteasome regulatory subunit RPN1a) (AtRPN1a) (26S proteasome regulatory subunit S2 homolog A)	98,1	5.1	19.6013	19.0028	19.2435	33.69	25.5426	30.0742	16.7545	17.4153	17.0265	17.9888	23.8583	29.5258	29.8141	34.2228	34.0658	23.6813	21.8495	24.1657	19.2696	7.19292	12.7931	25.4519	18.7647	24.0626	14.5172	17.3884	12.5131	26.4426	15.8738	27.1739	38.1904	39.2106	32.9103	28.16	25.3392	25.3047	36	22.039	26.5747	16.8837	28.7339
Q9SJ66	At2g35840	Probable sucrose-phosphatase 2 (AtSPP2) (EC 3.1.3.24)	47,8	6.6	12.9509	9.58856	8.04727	15.4413	12.1632	3.75928	2.79241	2.67927	2.04318	6.63663	14.6285	11.5308	21.683	20.0616	4.69873	1.61463	4.02491	4.39376	6.48158	7.19292	3.15446	13.9985	15.353	9.41579	3.45647	2.37115	2.08551	10.6118	6.52588	12.1934	15.2762	21.7837	15.9244	5.21482	2.30356	6.74791	36	7.71836	9.91917	7.0566	10.7313
Q9SJ81	FLA7	Fasciclin-like arabinogalactan protein 7	26,8	6.54	4.90033	3.83542	1.57447	4.21125	6.08158	3.75928	4.88672	2.67927	3.4053	3.31831	4.00541	3.84359	4.06556	2.36019	3.52405	4.8439	3.44992	4.94298	3.1532	7.19292	12.7931	5.09038	5.11765	5.231	3.45647	2.37115	2.78068	2.60946	5.29126	1.39354	1.27301	2.17837	2.12325	4.17185	3.45534	6.18559	36	3.92596	3.8171	5.24295	3.18685
Q9SJH7	CSY3	Citrate synthase 3, peroxisomal (EC 2.3.3.16)	56,1	7.66	9.80066	5.75313	6.47281	7.01875	6.08158	6.26546	14.6602	14.736	14.3023	4.89015	8.01083	10.3078	12.1967	9.44076	7.04809	15.0699	20.1246	15.3781	8.05818	8.94729	3.15446	5.09038	6.82354	8.36959	14.5172	14.2269	11.1227	9.22011	7.93688	9.58056	15.2762	17.4269	13.8011	21.9022	17.8526	19.1191	36	9.45454	11.3852	8.92336	14.6795
Q9SJL8	METK3	S-adenosylmethionine synthase 3 (AdoMet synthase 3) (EC 2.5.1.6) (Methionine adenosyltransferase 3) (MAT 3)	42,5	6.18	35.8774	32.4268	32.1891	35.0938	37.7058	43.8582	27.9241	30.8116	34.053	35.9775	35.7004	34.5923	44.7211	48.3839	39.9392	32.2926	32.1993	41.7407	32.0575	8.94729	6.30893	43.2682	34.1177	40.8018	26.9605	25.2923	32.673	33.0532	11.8171	32.7481	40.7364	38.1214	37.1568	33.3748	27.0668	35.4265	36	34.4378	38.3941	27.8252	32.1668
Q9SJQ9	FBA6	Fructose-bisphosphate aldolase 6, cytosolic (AtFBA6) (EC 4.1.2.13) (Cytosolic aldolase 2) (cAld2)	38,4	7.39	40.7777	42.0153	32.1891	44.92	41.3547	33.8335	32.1127	37.5098	35.4152	32.8338	31.695	43.5025	42.0108	46.0237	48.162	35.5219	36.2242	32.9532	33.8093	19.649	50.9971	38.1779	47.7647	40.8018	29.0343	28.4538	34.0634	31.6615	58.2038	33.9674	49.6475	47.9241	41.4033	35.4608	53.5578	47.7977	36	37.792	38.7697	35.8613	44.4027
Q9SJT9	At2g21390	Coatomer subunit alpha-2 (Alpha-coat protein 2) (Alpha-COP 2)	136,4	6.92	29.402	32.4268	35.338	28.075	10.9468	5.01237	32.8108	29.472	18.3886	42.6141	47.7167	39.6589	25.7485	18.8815	9.39746	33.9073	31.0493	33.5024	35.3859	28.5962	27.1634	22.9067	13.6471	13.6006	25.5779	26.873	18.0744	51.6674	32.9822	51.735	17.8222	15.2486	10.6162	32.3319	36.2811	34.3019	36	24.6525	31.3862	23.5361	31.4429
Q9SJU4	FBA1	Fructose-bisphosphate aldolase 1, chloroplastic (AtFBA1) (EC 4.1.2.13)	42,9	6.58	27.6519	22.8382	24.1418	21.0563	31.6242	21.3026	37.6976	42.8684	43.5879	13.0986	15.8475	12.7537	10.8415	15.3412	12.9215	14.5317	17.2496	17.575	20.8462	32.105	27.1634	24.1793	30.7059	25.1088	30.4169	39.5192	50.7475	11.8296	14.4628	10.9741	14.0031	19.6053	16.986	12.5156	12.0937	13.4958	36	30.3076	14.4623	31.1991	13.9962
Q9SK84	At1g22410	Phospho-2-dehydro-3-deoxyheptonate aldolase (EC 2.5.1.54)	58,3	8.32	11.3758	13.424	11.1962	7.01875	1.21632	7.51855	11.1696	12.0567	8.85379	11.5268	11.8421	11.5308	13.5519	9.44076	12.9215	14.5317	5.74987	11.5336	11.2114	5.43855	6.30893	11.4534	1.70588	6.27719	12.4433	13.4365	6.95171	14.613	15.8738	12.1934	8.91109	4.35674	8.49299	11.9941	5.18301	8.43489	36	9.31442	11.4032	8.35853	10.0059
Q9SKK4	GSL-OH	Probable 2-oxoacid dependent dioxygenase (EC 1.14.-.-)	40,3	6.29	12.9509	9.58856	14.5201	14.0375	1.21632	12.5309	9.07534	11.3869	11.578	21.3071	14.6285	8.91015	10.8415	9.44076	10.5721	12.3788	16.6746	19.2227	8.05818	7.19292	9.63864	12.726	17.0588	13.6006	8.98682	11.8558	6.95171	14.613	9.17151	13.587	10.1841	14.1594	11.6779	14.6015	14.9731	18.5568	36	10.7649	13.7751	10.6744	13.5027
Q9SKP6	TIM	Triosephosphate isomerase, chloroplastic (TIM) (Triose-phosphate isomerase) (EC 5.3.1.1)	33,3	7.83	19.6013	15.3417	24.1418	33.69	29.1916	37.5928	19.5469	18.0851	15.6644	14.6704	17.2407	12.7537	20.3278	22.4218	18.7949	8.07316	11.4997	14.8289	28.9043	19.649	27.1634	22.9067	37.5294	28.2474	14.5172	15.0173	17.3793	14.613	13.2281	13.587	20.3682	17.4269	20.1709	8.34371	5.7589	9.55954	36	23.6506	15.6235	23.4793	13.6729
Q9SKU1	At2g20760	Clathrin light chain 1	37,2	6.24	1.57511	1.91771	3.14893	5.615	3.64895	1.25309	2.79241	2.67927	2.04318	8.20846	6.61764	7.68719	10.8415	4.72038	3.52405	3.22926	2.87494	3.84454	3.1532	1.75437	3.15446	6.36298	1.70588	4.1848	1.38259	3.16153	2.08551	6.61064	5.29126	6.79349	3.81904	5.44592	2.12325	3.12889	2.30356	4.49861	36	2.74152	5.72755	2.99393	4.44607
Q9SLA8	MOD1	Enoyl-[acyl-carrier-protein] reductase [NADH], chloroplastic (ENR) (EC 1.3.1.9) (NADH-dependent enoyl-ACP reductase 1) (Protein MOSAIC DEATH 1)	41,2	9	8.22555	15.3417	14.5201	28.075	29.1916	28.8211	9.77344	14.736	10.2159	6.63663	13.2353	11.5308	21.683	27.1422	28.1924	10.226	16.6746	14.2797	12.788	19.649	12.7931	25.4519	29	26.155	9.67811	10.275	7.64688	14.613	5.29126	10.9741	20.3682	14.1594	22.2941	7.30074	14.3973	9.55954	36	17.6556	16.6223	17.0485	13.2175
Q9SLF7	RPP2B	60S acidic ribosomal protein P2-2	11,4	4.68	12.9509	11.5063	9.62174	11.23	12.1632	16.2902	27.9241	26.7927	32.0099	8.20846	11.8421	14.1514	9.4863	9.44076	16.4455	27.987	27.5994	25.2641	12.788	19.649	14.3703	10.1808	6.82354	13.6006	22.1214	25.2923	25.0262	9.22011	14.4628	10.9741	12.7301	9.80265	10.6162	28.16	32.8257	25.3047	36	17.8321	16.7139	16.6502	17.1218
Q9SLV3	ZW9	At1g58270/F19C14_8 (F19C14.11 protein) (TRAF-like family protein) (ZW9 protein)	45	5.82	11.3758	9.58856	9.62174	2.8075	9.73052	6.26546	3.49051	4.68873	8.17273	8.20846	9.22986	8.91015	6.77593	7.08057	8.22277	6.99674	9.1998	9.33673	8.05818	5.43855	3.15446	2.54519	8.52942	6.27719	4.14776	7.11345	8.34205	8.00236	11.8171	8.18702	2.54603	5.44592	5.30812	6.25778	7.48657	7.31024	36	7.30461	8.21789	5.95625	6.92902
Q9SMM9	CXE13	Probable carboxylesterase 13 (AtCXE13) (EC 3.1.1.1)	36,1	5.63	4.90033	3.83542	6.47281	8.4225	12.1632	11.2778	2.79241	3.34909	2.04318	1.57183	8.01083	8.91015	9.4863	12.981	15.2709	4.30568	5.17489	6.04142	6.48158	1.75437	8.0614	10.1808	6.82354	13.6006	2.76518	3.16153	1.39034	10.6118	6.52588	8.18702	11.4571	17.4269	16.986	6.25778	2.87945	5.62326	36	6.13964	7.97256	6.02437	9.55058
Q9SMT7	AAE3	Oxalate--CoA ligase (EC 6.2.1.8) (4-coumarate--CoA ligase isoform 8) (At4CL8) (4-coumarate--CoA ligase-like 10) (Acyl-activating enzyme 3) (Adenosine monophosphate binding protein 3) (AtMPBP3) (Oxalyl-CoA synthetase)	55,5	6.54	22.7515	20.9205	22.5674	30.8825	31.6242	27.568	16.7545	20.0946	22.475	22.8789	21.2461	17.995	31.1693	28.3223	29.3671	18.8374	21.8495	27.461	22.4228	16.1402	27.1634	29.2697	37.5294	30.3398	22.8127	28.4538	18.0744	19.8319	22.3996	16.374	31.8253	23.962	27.6022	17.7304	21.3079	28.1163	36	23.9598	24.3474	25.8007	23.2389
Q9SMU8	PER34	Peroxidase 34 (Atperox P34) (EC 1.11.1.7) (ATPCb)	38,8	7.64	8.22555	5.75313	9.62174	9.82625	10.9468	7.51855	3.49051	11.3869	6.12955	9.78029	11.8421	15.3744	14.907	14.1611	10.5721	8.07316	9.1998	8.78751	11.2114	8.94729	4.73169	8.90817	11.9412	12.5544	5.53035	6.32307	6.25654	14.613	9.17151	13.587	10.1841	8.71347	7.43137	10.4296	10.9419	8.43489	36	8.09989	11.4108	8.48934	10.3897
Q9SN86	At3g47520	Malate dehydrogenase, chloroplastic (EC 1.1.1.37) (Chloroplastic malate dehydrogenase) (Chloroplastic MDH) (cpNAD-MDH) (Plastidic NAD-dependent malate dehydrogenase) (pNAD-MDH)	42,4	8.51	22.7515	20.9205	24.1418	21.0563	19.461	21.3026	29.3203	35.5004	27.9235	19.7352	15.8475	23.0616	25.7485	21.2417	23.4936	29.0634	29.8993	29.6579	27.3277	19.649	20.6793	25.4519	20.4706	18.8316	31.1082	31.6153	27.1117	13.2213	17.1084	17.7676	19.0952	18.5161	16.986	32.8533	36.2811	34.3019	36	24.7087	24.1943	24.6939	22.9034
Q9SPE6	ASNAP2	Alpha-soluble NSF attachment protein 2 (Alpha-SNAP2) (N-ethylmaleimide-sensitive factor attachment protein alpha 2)	32,7	5.33	6.47544	7.67085	4.89834	7.01875	6.08158	6.26546	7.67913	6.69818	7.49167	11.5268	11.8421	14.1514	9.4863	9.44076	5.87341	5.92032	12.0747	10.9844	3.1532	14.2104	9.63864	5.09038	5.11765	3.1386	6.91294	4.7423	8.34205	11.8296	13.2281	12.1934	6.36507	4.35674	4.2465	5.7363	11.5178	9.55954	36	6.69771	10.1445	6.70513	8.78145
Q9SPK5	THFS	Formate--tetrahydrofolate ligase (EC 6.3.4.3) (10-formyletrahydrofolate synthetase) (FHS) (FTHFS) (Formyltetrahydrofolate synthetase)	67,8	6.71	30.9771	28.5913	25.7163	29.4788	29.1916	23.8087	20.245	17.4153	16.3455	26.1972	30.476	26.9052	32.5245	27.1422	29.3671	18.2992	18.9746	23.0672	28.9043	16.1402	19.102	27.9971	37.5294	28.2474	13.8259	15.8077	13.9034	27.8343	18.5194	27.1739	29.2793	33.7647	26.5406	15.6445	19.0044	20.8061	36	24.6411	25.8837	22.3842	24.2852
Q9SQI8	LTA2	Dihydrolipoyllysine-residue acetyltransferase component 4 of pyruvate dehydrogenase complex, chloroplastic (EC 2.3.1.12) (Dihydrolipoamide S-acetyltransferase component 4 of pyruvate dehydrogenase complex) (Pyruvate dehydrogenase complex component E2 4) (PDC-E2 4) (PDCE2 4) (plE2)	50	8.37	19.6013	19.0028	24.1418	25.2675	20.6774	22.5557	8.37723	9.37746	10.897	9.78029	13.2353	15.3744	18.9726	18.8815	19.9696	12.9171	12.6497	14.8289	22.4228	16.1402	25.5862	22.9067	27.2941	19.8778	8.29553	7.90384	12.5131	15.8307	18.5194	13.587	8.91109	8.71347	11.6779	10.9511	12.0937	7.87257	36	17.7665	15.1788	18.1045	12.0174
Q9SQT8	EMB3004	Bifunctional 3-dehydroquinate dehydratase/shikimate dehydrogenase, chloroplastic (DHQ-SDH protein) (DHQase-SORase) (Protein EMBRYO DEFECTIVE 3004) [Includes: Dehydroquinate dehydratase (DHQ) (EC 4.2.1.10); Shikimate dehydrogenase (SDH) (EC 1.1.1.25)]	65,8	6.87	8.22555	5.75313	8.04727	19.6525	12.1632	16.2902	9.77344	8.70764	7.49167	14.6704	13.2353	10.3078	20.3278	21.2417	19.9696	9.14958	9.1998	8.78751	14.5398	8.94729	11.2159	13.9985	17.0588	16.7392	6.91294	8.69422	7.64688	11.8296	9.17151	12.1934	17.8222	15.2486	14.8627	7.30074	5.7589	5.06093	36	10.6783	14.0988	11.7504	11.0276
Q9SR37	BGLU23	Beta-glucosidase 23 (AtBGLU23) (EC 3.2.1.21) (Protein PHOSPHATE STARVATION-RESPONSE 3.1)	59,7	6.92	52.1535	34.3445	44.9598	44.92	45.0037	38.8458	100.527	113.199	104.883	34.4057	63.5642	99.9334	37.9452	56.6446	42.2886	257.265	216.77	215.843	35.3859	23.1577	38.3793	45.8134	37.5294	42.8942	95.3986	67.1826	95.2384	71.4993	56.7928	58.5285	34.3714	39.2106	43.5266	246.139	233.811	226.617	36	64.3152	113.851	53.4422	112.277
Q9SRD4	IGMT5	Indole glucosinolate O-methyltransferase 5 (EC 2.1.1.-)	40,2	5.15	8.22555	5.75313	9.62174	11.23	14.5958	11.2778	1.39621	2.67927	2.04318	4.89015	6.61764	6.46423	12.1967	11.801	15.2709	3.76747	2.29995	1.09844	6.48158	10.7017	14.3703	8.90817	10.2353	7.32339	2.07388	2.37115	2.08551	8.00236	9.17151	5.39995	14.0031	11.981	9.55462	4.69334	3.45534	2.2493	36	7.42475	7.15626	7.17233	7.61229
Q9SRG3	PDIL1-2	Protein disulfide isomerase-like 1-2 (AtPDIL1-2) (EC 5.3.4.1) (Protein disulfide-isomerase 2) (PDI 2) (Protein disulfide-isomerase 6) (AtPDI6)	56,3	5	17.8512	22.8382	22.5674	19.6525	36.4895	18.7964	13.264	15.4058	17.7076	29.5155	25.0774	24.2845	27.1037	37.763	31.7164	17.2227	18.3996	26.3625	19.2696	23.1577	15.9476	17.8163	29	23.0164	17.9736	15.8077	19.4648	26.4426	19.754	21.774	25.4603	30.4971	21.2325	12.5156	20.732	23.6177	36	20.5081	26.3828	20.1615	22.4473
Q9SRT9	RGP1	UDP-arabinopyranose mutase 1 (EC 5.4.99.30) (Reversibly glycosylated polypeptide 1) (AtRGP1) (UDP-L-arabinose mutase 1)	40,6	5.92	26.0768	19.0028	27.2908	22.46	29.1916	20.0495	15.3583	15.4058	17.0265	17.9888	23.8583	26.9052	27.1037	25.9621	28.1924	25.8341	25.8744	25.8133	20.8462	17.8946	20.6793	19.0889	25.5883	23.0164	12.4433	16.5981	17.3793	25.0509	26.4563	25.7804	24.1872	25.0512	24.4174	22.4237	19.0044	28.6786	36	21.318	25.2814	19.2816	24.5611
Q9SRV5	MS2	5-methyltetrahydropteroyltriglutamate--homocysteine methyltransferase 2 (EC 2.1.1.14) (Cobalamin-independent methionine synthase 2) (AtMS2)	84,5	6.51	63.5293	59.1004	56.156	72.995	75.4116	77.6917	50.2634	54.2553	66.0629	50.8226	54.3343	71.8053	79.956	71.9858	76.3543	46.2861	67.2735	73.0462	60.9619	37.5435	47.8427	72.5379	87.0001	62.7719	54.6122	47.423	66.7364	59.4958	43.5647	58.5285	77.6538	75.1537	66.8823	54.2341	66.8032	67.4791	36	63.9406	65.7627	59.7144	63.3106
Q9SRZ6	CICDH	Cytosolic isocitrate dehydrogenase [NADP] (EC 1.1.1.42)	45,7	6.57	48.8283	47.7685	49.8581	46.3238	46.22	46.3644	51.6596	52.2458	66.0629	45.9325	44.9303	46.1231	50.1419	53.1043	54.0354	52.7446	55.7738	64.8079	45.0207	37.5435	25.5862	47.086	56.2942	43.9404	51.1557	56.9076	54.9185	50.2757	31.7475	43.548	50.9205	45.7457	52.0196	64.1422	58.1649	66.9168	36	50.5924	51.9549	46.4948	51.4979
Q9SS17	RPS24A	40S ribosomal protein S24-1	15,4	10.7	4.90033	7.67085	6.47281	8.4225	8.51421	6.26546	10.4715	8.03782	11.578	6.63663	6.61764	8.91015	9.4863	8.26067	10.5721	15.0699	12.6497	11.5336	4.90498	3.50874	4.73169	6.36298	10.2353	7.32339	11.0607	11.0654	11.1227	4.00118	2.64563	6.79349	8.91109	7.62429	9.55462	18.2519	12.0937	12.9335	36	8.03706	9.97075	7.81288	9.20104
Q9SSB5	RPT1A	26S proteasome regulatory subunit 7 homolog A (26S proteasome AAA-ATPase subunit RPT1a) (26S proteasome subunit 7 homolog A) (Regulatory particle triple-A ATPase subunit 1a)	47,8	6.65	12.9509	20.9205	12.7707	15.4413	13.3795	15.0371	13.9621	13.3964	12.2591	17.9888	17.2407	15.3744	20.3278	17.7014	21.1443	14.5317	22.4245	19.7719	11.2114	10.7017	22.2565	10.1808	15.353	18.8316	10.3694	17.3884	11.8179	21.2236	26.4563	17.7676	19.0952	18.5161	23.3557	17.2089	20.1562	22.493	36	14.4575	18.5006	14.2345	20.697
Q9SSK5	MLP43	MLP-like protein 43	17,9	5.85	8.22555	7.67085	8.04727	7.01875	12.1632	11.2778	6.98103	5.35855	5.44849	9.78029	10.6231	10.3078	9.4863	15.3412	9.39746	6.45853	4.02491	8.23829	8.05818	5.43855	3.15446	7.63557	10.2353	8.36959	5.53035	3.95192	4.8662	9.22011	10.5825	8.18702	8.91109	8.71347	8.49299	6.25778	2.30356	5.62326	36	8.02127	9.29532	6.36001	7.58798
Q9SSK7	MLP34	MLP-like protein 34	35,5	5.25	6.47544	5.75313	9.62174	26.6713	27.9753	20.0495	6.28293	4.68873	3.4053	9.78029	13.2353	14.1514	20.3278	24.782	19.9696	5.92032	8.04982	6.04142	6.48158	8.94729	20.6793	30.5423	20.4706	20.924	3.45647	7.11345	6.25654	13.2213	11.8171	10.9741	20.3682	10.8918	15.9244	5.7363	4.03123	7.87257	36	12.3248	13.5842	13.8746	11.2041
Q9SSK9	MLP28	MLP-like protein 28	37,6	5.34	9.80066	9.58856	9.62174	25.2675	21.8937	23.8087	9.07534	14.0662	14.9833	19.7352	17.2407	17.995	36.59	33.0427	35.2405	15.0699	14.9497	15.9274	11.2114	7.19292	20.6793	27.9971	17.0588	24.0626	8.98682	15.8077	16.6841	19.8319	14.4628	18.9869	24.1872	26.1404	27.6022	14.08	9.21424	15.7451	36	15.3451	22.8657	16.6312	18.9168
Q9STW6	HSP70-6	Heat shock 70 kDa protein 6, chloroplastic (Chloroplast heat shock protein 70-1) (cpHsc70-1) (Heat shock protein 70-6) (AtHsp70-6)	76,5	5.2	52.1535	53.5216	49.8581	56.15	55.9505	61.4015	57.2444	55.5949	63.3387	42.6141	38.3126	37.213	50.1419	59.0048	58.7341	50.0536	48.8739	46.6837	53.0789	82.1046	111.633	49.6312	69.9412	55.4486	58.0687	57.698	61.8702	37.0544	71.432	33.9674	59.8316	50.1025	56.2661	48.4978	55.8613	51.734	36	56.1348	47.9591	66.6083	51.6386
Q9STZ8	AtENODL19	At4g12880 (Blue copper-binding protein, 15K (Lamin)) (Early nodulin-like protein 19)	16,1	9.19	3.32522	3.83542	3.14893	4.21125	4.86526	3.75928	1.39621	2.67927	1.36212	8.20846	4.00541	1.22296	9.4863	4.72038	4.69873	3.22926	4.02491	3.84454	3.1532	1.75437	3.15446	6.36298	11.9412	2.0924	4.14776	3.16153	2.78068	4.00118	9.17151	6.79349	8.91109	4.35674	3.18487	1.56445	3.45534	3.37396	36	3.17589	4.82677	4.28318	4.97918
Q9SU13	FLA2	Fasciclin-like arabinogalactan protein 2	43,4	6.62	1.57511	7.67085	4.89834	8.4225	9.73052	12.5309	4.18862	7.368	6.12955	3.31831	4.00541	5.06656	6.77593	7.08057	9.39746	11.8406	9.1998	13.7305	3.1532	3.50874	3.15446	11.4534	8.52942	8.36959	3.45647	4.7423	4.17103	4.00118	7.93688	5.39995	7.63808	5.44592	8.49299	9.38667	14.3973	15.7451	36	6.94605	7.82391	5.6154	8.71601
Q9SU40	SKU5	Monocopper oxidase-like protein SKU5 (Skewed roots)	65,6	9.11	4.90033	7.67085	4.89834	4.21125	17.0284	12.5309	6.28293	4.01891	6.81061	3.31831	5.22445	6.46423	8.13112	9.44076	12.9215	6.99674	9.77479	9.33673	8.05818	12.456	11.2159	7.63557	8.52942	10.462	4.83906	6.32307	6.25654	5.21893	7.93688	4.00642	7.63808	6.5351	14.8627	6.77926	7.48657	7.87257	36	7.59473	7.95651	8.41953	7.59295
Q9SU63	ALDH2B4	Aldehyde dehydrogenase family 2 member B4, mitochondrial (ALDH2a) (EC 1.2.1.3)	58,6	7.46	14.701	19.0028	16.0945	18.2488	21.8937	11.2778	18.1507	17.4153	12.9402	14.6704	13.2353	15.3744	18.9726	16.5213	22.319	13.4553	9.1998	14.2797	11.2114	16.1402	14.3703	17.8163	23.8824	14.6468	15.2085	16.5981	15.2938	14.613	14.4628	12.1934	17.8222	20.6945	14.8627	14.08	12.6696	14.0582	36	16.6361	15.3364	16.1297	15.0507
Q9SU83	At4g29680	Alkaline-phosphatase-like family protein (Nucleotide pyrophosphatase-like protein) (EC 3.6.1.9)	54,6	5.88	4.90033	5.75313	6.47281	7.01875	13.3795	6.26546	4.88672	7.368	3.4053	9.78029	10.6231	11.5308	13.5519	15.3412	8.22277	11.3024	7.47484	6.59064	4.90498	1.75437	3.15446	8.90817	10.2353	3.1386	4.14776	3.95192	4.17103	10.6118	3.88025	12.1934	15.2762	11.981	13.8011	6.77926	1.72767	5.62326	36	6.60555	10.4909	4.92962	9.09711
Q9SUC6	FAD-OXR	Berberine bridge enzyme-like 22 (AtBBE-like 22) (EC 1.1.1.-)	60,4	9.04	3.32522	5.75313	3.14893	4.21125	13.3795	6.26546	2.09431	4.01891	2.72424	8.20846	4.00541	5.06656	6.77593	7.08057	8.22277	4.8439	1.72496	2.19688	1.5766	1.75437	3.15446	5.09038	11.9412	4.1848	2.76518	3.16153	2.08551	6.61064	2.64563	5.39995	7.63808	4.35674	5.30812	2.60741	4.03123	1.68698	36	4.99122	5.34727	3.96822	4.47609
Q9SUN5	smB	Small nuclear ribonucleoprotein-associated protein	27,1	11.17	1.57511	1.91771	1.57447	1.40375	3.64895	1.25309	2.79241	2.67927	2.72424	6.63663	5.22445	3.84359	1.35519	2.36019	2.34936	3.22926	4.02491	3.84454	1.5766	3.50874	3.15446	1.2726	1.70588	3.1386	3.45647	5.53269	2.78068	4.00118	1.23463	4.00642	1.27301	1.08918	3.18487	4.69334	5.18301	6.18559	36	2.17433	3.65201	2.90297	3.42791
Q9SUQ9	At4g23680	AT4g23680/F9D16_150 (Polyketide cyclase/dehydrase and lipid transport superfamily protein) (Putative major latex protein)	17,5	6.34	12.9509	13.424	14.5201	25.2675	26.7589	28.8211	9.07534	12.0567	11.578	17.9888	18.4597	31.9717	28.4589	31.8626	30.5417	15.0699	13.7997	17.0258	16.1164	8.94729	28.7407	20.3615	25.5883	23.0164	6.91294	11.0654	13.2082	18.4402	31.7475	16.374	20.3682	25.0512	20.1709	15.6445	10.9419	15.7451	36	17.1614	22.7976	17.1063	19.3871
Q9SUR0	At4g23670	AT4G23670 protein (AT4g23670/F9D16_140) (Polyketide cyclase/dehydrase and lipid transport superfamily protein) (Putative major latex protein)	17,5	6.37	16.2761	20.9205	19.2435	32.2863	48.6526	40.0989	25.8298	34.8306	34.7341	35.9775	43.7112	41.0566	50.1419	54.2844	55.2101	47.9007	59.7987	58.2173	25.7511	8.94729	25.5862	40.723	47.7647	34.5246	20.7388	18.9692	38.9296	38.2721	52.9126	35.361	38.1904	31.5863	36.0952	41.7185	42.04	59.6066	36	30.3192	49.5887	29.1038	41.7536
Q9SVM8	RBG2	Glycine-rich RNA-binding protein 2, mitochondrial (AtGR-RBP2) (AtRBG2) (Glycine-rich protein 2) (AtGRP2) (Mitochondrial RNA-binding protein 1a) (At-mRBP1a)	15,7	7.34	6.47544	7.67085	9.62174	1.40375	3.64895	2.50618	6.28293	4.01891	4.08637	8.20846	6.61764	6.46423	4.06556	4.72038	2.34936	4.30568	8.62481	7.68907	6.48158	1.75437	6.30893	1.2726	6.82354	4.1848	5.53035	3.95192	4.17103	6.61064	3.88025	9.58056	3.81904	5.44592	5.30812	2.60741	4.60712	6.18559	36	5.07946	5.89391	4.49768	5.33829
Q9SVN5	At4g13780	Methionine--tRNA ligase, cytoplasmic (EC 6.1.1.10) (Methionyl-tRNA synthetase) (MetRS)	89,8	7.01	11.3758	9.58856	9.62174	9.82625	17.0284	17.5433	2.79241	5.35855	4.08637	9.78029	18.4597	15.3744	16.2622	20.0616	17.6202	8.61137	9.77479	10.9844	9.63478	8.94729	15.9476	6.36298	8.52942	19.8778	5.53035	3.95192	5.56137	15.8307	22.3996	14.9805	24.1872	28.3188	26.5406	8.34371	8.06246	14.0582	36	9.69126	14.1032	9.37149	18.0802
Q9SW96	SYNC1	Asparagine--tRNA ligase, cytoplasmic 1 (EC 6.1.1.22) (Asparaginyl-tRNA synthetase 1) (AsnRS 1) (Protein EMBRYO DEFECTIVE 2755)	63,7	5.58	12.9509	11.5063	12.7707	21.0563	18.2447	17.5433	7.67913	10.0473	10.897	16.4169	10.6231	8.91015	16.2622	18.8815	18.7949	8.61137	12.6497	9.88595	12.788	12.456	22.2565	22.9067	22.1765	15.693	13.8259	10.275	9.03722	10.6118	11.8171	9.58056	20.3682	21.7837	16.986	10.4296	13.2455	14.0582	36	13.6328	13.4484	15.7128	14.3201
Q9SXJ7	CLPC2	Chaperone protein ClpC2, chloroplastic (EC 3.6.1.3) (ATP-dependent Clp protease ATP-binding subunit ClpC homolog 2) (AtClpC) (Casein lytic proteinase C2)	105,7	6.42	68.4296	61.0181	57.9054	53.3425	32.8405	57.6422	51.6596	55.5949	56.5281	44.186	39.7058	37.213	39.3004	33.0427	38.7645	48.439	53.4738	58.7665	51.3271	67.8941	62.213	55.9942	40.9412	51.2638	55.9948	60.0692	66.0412	37.0544	35.6278	38.148	39.4634	26.1404	31.8487	44.8474	48.3748	38.8005	36	54.9957	43.6546	56.8598	37.8117
Q9SYG7	ALDH7B4	Aldehyde dehydrogenase family 7 member B4 (EC 1.2.1.3) (Antiquitin-1) (Turgor-responsive ALDH)	54,2	5.54	11.3758	11.5063	12.7707	18.2488	21.8937	20.0495	16.7545	9.37746	13.6212	11.5268	14.6285	14.1514	23.0382	20.0616	17.6202	20.9902	18.3996	21.4196	8.05818	1.75437	12.7931	16.5437	20.4706	15.693	11.0607	13.4365	11.8179	15.8307	11.8171	12.1934	17.8222	20.6945	20.1709	21.3807	20.1562	20.8061	36	15.0664	17.9818	12.4031	17.8746
Q9SYM5	RHM1	Trifunctional UDP-glucose 4,6-dehydratase/UDP-4-keto-6-deoxy-D-glucose 3,5-epimerase/UDP-4-keto-L-rhamnose-reductase RHM1 (Protein REPRESSOR OF LRX1 1) (Rhamnose biosynthetic enzyme 1) (AtRHM1) [Includes: UDP-glucose 4,6-dehydratase (EC 4.2.1.76); UDP-4-keto-6-deoxy-D-glucose 3,5-epimerase/UDP-4-keto-L-rhamnose 4-keto-reductase (EC 1.1.1.-) (EC 5.1.3.-)]	75,3	7.28	11.3758	15.3417	17.669	22.46	18.2447	23.8087	12.5659	18.7549	15.6644	29.5155	26.4706	24.2845	36.59	29.5024	30.5417	18.2992	18.9746	20.8703	16.1164	10.7017	12.7931	22.9067	23.8824	30.3398	13.8259	15.0173	12.5131	25.0509	39.6844	23.1675	24.1872	21.7837	25.479	16.1659	14.9731	19.6814	36	17.3206	26.1165	17.5662	23.3526
Q9SYP2	PFP-ALPHA1	Pyrophosphate--fructose 6-phosphate 1-phosphotransferase subunit alpha 1 (PFP 1) (6-phosphofructokinase, pyrophosphate dependent 1) (PPi-PFK 1) (Pyrophosphate-dependent 6-phosphofructose-1-kinase 1)	67,1	6.99	14.701	7.67085	14.5201	21.0563	13.3795	13.784	13.264	14.0662	16.3455	19.7352	14.6285	23.0616	27.1037	17.7014	15.2709	20.9902	14.3747	17.575	12.788	5.43855	6.30893	21.6341	15.353	14.6468	17.2823	18.1788	13.2082	21.2236	11.8171	17.7676	16.5492	20.6945	15.9244	17.2089	17.8526	16.3075	36	14.3097	18.9379	13.871	17.2606
Q9SYT0	ANN1	Annexin D1 (AnnAt1) (Annexin A1)	36,2	5.38	24.5017	26.6736	30.4397	19.6525	43.7874	11.2778	24.4336	34.1607	34.053	40.8677	37.0936	35.8153	37.9452	48.3839	14.0962	33.3691	37.9492	47.2329	27.3277	17.8946	24.009	16.5437	46.0589	4.1848	30.4169	41.8903	34.0634	38.2721	37.0388	38.148	25.4603	32.6755	15.9244	39.1111	40.8882	47.7977	36	27.6644	36.9726	26.9321	35.0351
Q9SZ30	HISN4	Imidazole glycerol phosphate synthase hisHF, chloroplastic (IGP synthase) (IGPS) (ImGP synthase) (EC 4.3.2.10) (Protein HISTIDINE BIOSYNTHESIS 4) [Includes: Glutaminase (EC 3.5.1.2); Cyclase]	64,2	6.76	11.3758	13.424	16.0945	29.4788	24.3263	26.3149	9.77344	11.3869	8.85379	11.5268	15.8475	15.3744	21.683	27.1422	23.4936	12.3788	10.3498	11.5336	12.788	14.2104	11.2159	25.4519	25.5883	19.8778	9.67811	11.8558	9.73239	15.8307	7.93688	12.1934	14.0031	10.8918	11.6779	6.77926	4.60712	6.18559	36	16.7809	16.5922	15.5998	10.0118
Q9SZ83	At4g09670	Uncharacterized oxidoreductase At4g09670 (EC 1.-.-.-)	39,5	5.88	9.80066	7.67085	6.47281	8.4225	19.461	15.0371	6.28293	7.368	8.85379	6.63663	8.01083	10.3078	14.907	11.801	15.2709	8.61137	6.89985	8.78751	6.48158	1.75437	4.73169	16.5437	20.4706	10.462	5.53035	9.4846	9.73239	8.00236	1.23463	10.9741	14.0031	15.2486	20.1709	7.82223	4.03123	11.2465	36	9.92997	10.137	9.4657	10.3037
Q9SZD6	emb2726	Elongation factor Ts, mitochondrial (EF-Ts) (EF-TsMt)	103,7	5.01	52.1535	59.1004	54.5815	67.38	45.0037	80.1979	33.5089	30.8116	47.6743	19.7352	15.8475	12.7537	35.2348	28.3223	44.6379	16.1463	12.6497	14.2797	49.7505	55.2627	54.3269	63.6298	64.8236	62.7719	36.6386	47.423	47.9668	14.613	17.1084	16.374	36.9174	38.1214	39.2801	19.8163	17.8526	13.4958	36	52.268	22.1786	53.6215	23.731
Q9SZJ5	SHM1	Serine hydroxymethyltransferase 1, mitochondrial (AtSHMT1) (EC 2.1.2.1) (Glycine hydroxymethyltransferase 1) (Serine Transhydroxymethyltransferase) (STM) (Serine methylase 1)	57,4	8.13	39.0276	38.1799	46.5342	46.3238	54.7342	42.6051	35.6032	37.5098	40.8637	13.0986	14.6285	17.995	8.13112	22.4218	19.9696	14.5317	17.8246	15.3781	41.6923	53.5083	54.3269	47.086	52.8824	49.1714	37.3299	39.5192	41.0151	19.8319	14.4628	16.374	38.1904	42.4782	42.465	26.5956	34.5534	35.9889	36	42.3757	15.9977	46.2813	30.1045
Q9SZX3	At4g24830	Argininosuccinate synthase, chloroplastic (EC 6.3.4.5) (Citrulline--aspartate ligase)	53,8	6.67	22.7515	26.6736	17.669	21.0563	24.3263	23.8087	4.88672	12.7265	10.2159	22.8789	17.2407	15.3744	23.0382	23.6019	22.319	12.3788	13.2247	11.5336	19.2696	24.9121	9.63864	22.9067	23.8824	17.7854	6.91294	15.0173	8.34205	22.4414	13.2281	24.5611	19.0952	14.1594	13.8011	7.82223	8.63835	7.87257	36	18.235	17.9545	16.5186	14.6244
Q9SZY1	At4g10480	Nascent polypeptide-associated complex subunit alpha-like protein 4 (NAC-alpha-like protein 4) (Alpha-NAC-like protein 4)	23,2	4.42	12.9509	9.58856	12.7707	5.615	4.86526	7.51855	12.5659	10.7171	11.578	3.31831	9.22986	7.68719	5.42074	3.54029	7.04809	8.61137	8.62481	4.39376	11.2114	3.50874	6.30893	8.90817	3.41177	9.41579	10.3694	8.69422	11.1227	8.00236	7.93688	8.18702	8.91109	6.5351	11.6779	9.38667	8.63835	7.31024	36	9.79666	6.43049	8.10568	8.50951
Q9T043	RPL14B	60S ribosomal protein L14-2	15,5	10.04	14.701	15.3417	17.669	14.0375	13.3795	18.7964	38.3957	44.208	30.6477	11.5268	15.8475	12.7537	18.9726	16.5213	12.9215	30.1398	21.2745	21.9688	17.693	23.1577	9.63864	11.4534	10.2353	16.7392	26.9605	33.9865	19.4648	11.8296	13.2281	14.9805	17.8222	17.4269	12.7395	33.8963	28.7945	29.241	36	23.0196	17.9918	18.8143	19.9954
Q9T074	PCKA	Phosphoenolpyruvate carboxykinase (ATP) (PEP carboxykinase) (PEPCK) (EC 4.1.1.49)	73,4	7.08	9.80066	13.424	17.669	28.075	21.8937	31.3273	17.4526	16.0756	28.6046	19.7352	23.8583	30.7487	48.7867	37.763	42.2886	20.9902	37.9492	30.2071	16.1164	10.7017	19.102	35.6327	34.1177	30.3398	17.2823	20.55	22.2455	25.0509	27.6909	24.5611	42.0094	50.1025	40.3417	24.5096	29.9463	35.9889	36	20.4803	32.4808	22.8987	33.3557
Q9T076	At4g27520	Early nodulin-like protein 2 (Phytocyanin-like protein)	35	9.32	8.22555	7.67085	8.04727	4.21125	7.29789	7.51855	7.67913	5.35855	7.49167	4.89015	5.22445	5.06656	6.77593	9.44076	8.22277	6.45853	6.32486	8.78751	8.05818	7.19292	6.30893	7.63557	6.82354	7.32339	7.60423	7.11345	9.03722	5.21893	6.52588	5.39995	6.36507	5.44592	6.36974	4.69334	5.18301	7.87257	36	7.05564	6.79906	7.45527	5.89716
Q9T0A0	LACS4	Long chain acyl-CoA synthetase 4 (EC 6.2.1.3)	74,5	5.87	6.47544	5.75313	12.7707	4.21125	6.08158	5.01237	10.4715	14.736	10.2159	16.4169	19.8529	15.3744	9.4863	9.44076	10.5721	16.1463	12.6497	15.3781	11.2114	10.7017	6.30893	3.81779	5.11765	8.36959	13.8259	14.2269	10.4276	17.2225	21.165	16.374	15.2762	5.44592	9.55462	20.8593	19.0044	16.3075	36	8.41421	13.9242	9.33415	15.6899
Q9T0I8	MTN1	5'-methylthioadenosine/S-adenosylhomocysteine nucleosidase 1 (AtMTN1) (EC 3.2.2.9) (5'-methylthioadenosine nucleosidase) (MTA nucleosidase) (MTA/SAH nucleosidase 1) (AtMTAN1) (S-adenosylhomocysteine nucleosidase) (AdoHcy nucleosidase) (SAH nucleosidase) (SRH nucleosidase)	28,4	4.84	4.90033	1.91771	8.04727	7.01875	8.51421	7.51855	4.18862	1.33964	5.44849	3.31831	8.01083	5.06656	6.77593	10.6209	8.22277	5.92032	8.62481	7.68907	3.1532	1.75437	3.15446	5.09038	8.52942	6.27719	4.14776	0.790384	6.25654	6.61064	3.88025	5.39995	7.63808	9.80265	12.7395	5.7363	8.63835	7.31024	36	5.43262	7.13883	4.35041	7.52844
Q9T0K7	At4g13360	3-hydroxyisobutyryl-CoA hydrolase-like protein 3, mitochondrial (EC 3.1.2.-)	46,2	6.67	6.47544	1.91771	4.89834	5.615	10.9468	8.77164	2.09431	1.33964	2.72424	8.20846	8.01083	10.3078	14.907	15.3412	14.0962	5.38211	6.89985	4.94298	4.90498	3.50874	4.73169	8.90817	10.2353	6.27719	4.83906	3.16153	2.78068	8.00236	7.93688	6.79349	12.7301	13.0702	8.49299	5.21482	7.48657	6.18559	36	4.97591	9.7885	5.48304	8.43478
Q9T0P4	GLU2	Ferredoxin-dependent glutamate synthase 2, chloroplastic (EC 1.4.7.1) (Fd-GOGAT 2)	177,6	7.01	27.6519	32.4268	30.4397	30.8825	45.0037	35.0866	14.6602	20.0946	17.7076	35.9775	35.7004	26.9052	40.6556	46.0237	43.4632	19.9138	19.5496	19.7719	30.4809	21.4033	30.3179	31.8149	34.1177	33.4784	18.6649	20.55	15.9889	33.0532	27.6909	42.1545	33.0983	33.7647	32.9103	14.6015	12.0937	12.3712	36	28.217	31.9957	26.313	26.8598
Q9XEX2	PRXIIB	Peroxiredoxin-2B (EC 1.11.1.15) (Peroxiredoxin IIB) (Peroxiredoxin TPx1) (Thioredoxin peroxidase 2B) (Thioredoxin-dependent peroxidase 1)	17,4	5.36	8.22555	5.75313	9.62174	8.4225	8.51421	7.51855	4.18862	5.35855	7.49167	4.89015	8.01083	6.46423	9.4863	7.08057	7.04809	8.61137	10.3498	10.9844	9.63478	7.19292	9.63864	7.63557	8.52942	7.32339	2.76518	7.11345	6.25654	6.61064	9.17151	6.79349	5.09205	6.5351	8.49299	6.77926	8.63835	8.99722	36	7.23273	8.10286	7.34332	7.45674
Q9XGM1	VHA-D	V-type proton ATPase subunit D (V-ATPase subunit D) (Vacuolar H(+)-ATPase subunit D) (Vacuolar proton pump subunit D)	29	9.51	19.6013	13.424	16.0945	5.615	4.86526	6.26546	6.98103	5.35855	7.49167	21.3071	19.8529	16.5973	8.13112	8.26067	8.22277	11.8406	10.9248	12.0828	16.1164	10.7017	12.7931	7.63557	1.70588	4.1848	8.29553	8.69422	6.25654	21.2236	29.1019	21.774	12.7301	8.71347	6.36974	10.9511	8.06246	8.99722	36	9.52187	13.0245	8.48707	14.2137
Q9XI01	PDIL1-1	Protein disulfide isomerase-like 1-1 (AtPDIL1-1) (EC 5.3.4.1) (Protein disulfide-isomerase 1) (PDI 1) (Protein disulfide-isomerase 5) (AtPDI5)	55,6	4.92	35.8774	40.0976	35.338	39.305	59.5995	43.8582	35.6032	32.1513	34.7341	45.9325	39.7058	35.8153	50.1419	57.8247	55.2101	38.7512	37.3742	36.7977	35.3859	46.4908	50.9971	43.2682	52.8824	37.6632	25.5779	29.2442	29.1972	35.6627	43.5647	39.5416	47.1015	46.8349	43.5266	28.16	43.1918	36.5512	36	39.6183	44.1726	38.9674	40.4594
Q9XI93	F7A19.2	At1g13930/F16A14.27 (F16A14.14) (F7A19.2 protein) (Oleosin-B3-like protein)	16,2	4.92	9.80066	11.5063	8.04727	1.40375	6.08158	7.51855	4.88672	6.69818	7.49167	11.5268	11.8421	11.5308	2.71037	9.44076	7.04809	5.38211	5.74987	6.04142	6.48158	12.456	11.2159	5.09038	3.41177	3.1386	6.91294	7.11345	7.64688	10.6118	10.5825	10.9741	6.36507	3.26755	8.49299	4.69334	6.33479	6.74791	36	7.0483	7.91914	7.05194	7.56334
Q9XQC7	grpE	GrpE protein homolog	35,7	4.59	6.47544	11.5063	11.1962	9.82625	14.5958	15.0371	7.67913	8.70764	7.49167	8.20846	8.01083	7.68719	12.1967	9.44076	9.39746	3.76747	5.74987	7.13986	8.05818	3.50874	8.0614	12.726	17.0588	16.7392	6.91294	8.69422	8.34205	8.00236	10.5825	8.18702	10.1841	11.981	10.6162	3.12889	6.91068	5.06093	36	10.2795	7.9554	10.0113	8.29486
Q9ZNZ7	GLU1	Ferredoxin-dependent glutamate synthase 1, chloroplastic/mitochondrial (EC 1.4.7.1) (Fd-GOGAT 1)	176,6	6.32	91.1811	91.7015	85.1961	103.878	131.362	111.525	63.5274	61.6233	74.2356	44.186	39.7058	37.213	36.59	63.7251	57.5594	30.678	30.4743	30.2071	88.2896	107.017	114.963	100.535	138.177	115.082	62.9077	65.6018	75.0785	38.2721	35.6278	39.5416	62.3776	75.1537	84.9299	27.6385	36.2811	31.4903	36	90.47	41.1488	96.4056	47.9236
Q9ZP05	PMDH2	Malate dehydrogenase 2, peroxisomal (EC 1.1.1.37) (Microbody NAD-dependent malate dehydrogenase) (mbNAD-MDH) (Peroxisomal NAD-dependent malate dehydrogenase 2) (pxNAD-MDH2) (Peroxisomal malate dehydrogenase 2) (Peroxisomal MDH2)	37,3	7.99	16.2761	19.0028	16.0945	18.2488	23.11	18.7964	14.6602	16.0756	15.6644	8.20846	9.22986	2.62063	4.06556	9.44076	9.39746	6.99674	6.89985	9.33673	12.788	24.9121	19.102	17.8163	30.7059	19.8778	18.6649	10.275	19.4648	4.00118	5.29126	6.79349	19.0952	16.3378	20.1709	11.4726	13.2455	13.4958	36	17.5476	7.35512	19.2896	12.2115
Q9ZP06	At1g53240	Malate dehydrogenase 1, mitochondrial (EC 1.1.1.37) (Mitochondrial MDH1) (mMDH1) (Mitochondrial NAD-dependent malate dehydrogenase 1) (mNAD-MDH 1) (mtNAD-MDH1)	35,8	8.35	22.7515	24.7559	32.1891	32.2863	34.0568	36.3397	40.49	32.8211	34.7341	22.8789	22.4651	31.9717	31.1693	30.6825	28.1924	32.8308	27.5994	26.3625	30.4809	16.1402	20.6793	31.8149	39.2353	27.2012	35.9473	31.6153	31.9779	23.8331	15.8738	23.1675	34.3714	32.6755	30.7871	37.5467	35.7052	34.8642	36	32.2694	28.2392	29.4547	29.8694
Q9ZPH2	GRXS17	Monothiol glutaredoxin-S17 (AtGrxS17)	53,1	5.08	4.90033	3.83542	3.14893	9.82625	3.64895	7.51855	4.88672	6.69818	6.81061	3.31831	8.01083	7.68719	13.5519	9.44076	12.9215	9.14958	6.89985	7.13986	4.90498	8.94729	3.15446	11.4534	3.41177	6.27719	6.22165	5.53269	5.56137	5.21893	5.29126	6.79349	11.4571	11.981	9.55462	6.25778	5.7589	6.18559	36	5.69711	8.67997	6.16275	7.61097
Q9ZPI1	At3g11710	Lysine--tRNA ligase, cytoplasmic (EC 6.1.1.6) (Lysyl-tRNA synthetase) (LysRS) (Lysyl-tRNA synthetase 1) (AtKRS-1)	70,8	6.24	17.8512	22.8382	19.2435	12.6338	12.1632	11.2778	9.77344	9.37746	8.85379	22.8789	15.8475	15.3744	16.2622	21.2417	15.2709	12.9171	13.2247	8.23829	11.2114	21.4033	19.102	16.5437	17.0588	16.7392	11.0607	17.3884	4.8662	15.8307	22.3996	14.9805	19.0952	23.962	19.1092	14.6015	10.9419	8.99722	36	13.7791	15.6951	15.0415	16.6576
Q9ZPI5	MFP2	Peroxisomal fatty acid beta-oxidation multifunctional protein MFP2 (AtMPF2) [Includes: Enoyl-CoA hydratase/3-2-trans-enoyl-CoA isomerase/3-hydroxybutyryl-CoA epimerase (EC 4.2.1.17) (EC 5.1.2.3) (EC 5.3.3.8); 3-hydroxyacyl-CoA dehydrogenase (EC 1.1.1.35)]	78,8	9.17	29.402	24.7559	22.5674	16.845	20.6774	16.2902	31.4146	30.8116	27.9235	16.4169	23.8583	33.3694	42.0108	35.4029	31.7164	64.0471	40.2491	34.6008	28.9043	24.9121	20.6793	17.8163	29	20.924	29.0343	26.873	21.5503	31.6615	18.5194	29.961	25.4603	51.1916	36.0952	51.1052	48.3748	45.5484	36	24.5208	35.7413	24.4104	37.5464
Q9ZPI6	AIM1	Peroxisomal fatty acid beta-oxidation multifunctional protein AIM1 (Protein ABNORMAL INFLORESCENCE MERISTEM 1) (AtAIM1) [Includes: Enoyl-CoA hydratase/3-2-trans-enoyl-CoA isomerase/3-hydroxybutyryl-CoA epimerase (EC 4.2.1.17) (EC 5.1.2.3) (EC 5.3.3.8); 3-hydroxyacyl-CoA dehydrogenase (EC 1.1.1.35)]	77,8	9.32	9.80066	11.5063	6.47281	2.8075	2.43263	1.25309	5.58482	7.368	8.17273	11.5268	13.2353	17.995	8.13112	5.90048	3.52405	11.8406	10.3498	9.88595	12.788	7.19292	3.15446	5.09038	3.41177	8.36959	5.53035	5.53269	6.95171	10.6118	6.52588	14.9805	7.63808	7.62429	6.36974	9.90815	9.79013	13.4958	36	6.15539	10.2655	6.44687	9.66049
Q9ZPY7	At2g46520	Exportin-2 (Exp2) (Cellular apoptosis susceptibility protein homolog) (Importin-alpha re-exporter)	108,6	5.59	8.22555	5.75313	9.62174	9.82625	4.86526	15.0371	2.79241	5.35855	2.72424	3.31831	5.22445	10.3078	18.9726	11.801	14.0962	9.14958	2.87494	4.94298	9.63478	7.19292	14.3703	13.9985	3.41177	12.5544	3.45647	4.7423	2.08551	6.61064	11.8171	6.79349	14.0031	10.8918	14.8627	5.21482	4.03123	6.18559	36	7.13381	8.96531	7.93856	8.93451
Q9ZPZ4	At1g09310	T31J12.3 protein	19,9	5.38	11.3758	13.424	17.669	25.2675	29.1916	45.1113	18.8488	22.104	12.9402	14.6704	15.8475	12.7537	32.5245	24.782	24.6683	11.3024	12.6497	15.3781	20.8462	21.4033	8.0614	25.4519	30.7059	25.1088	16.5911	12.6461	14.5986	15.8307	11.8171	13.587	24.1872	22.8729	24.4174	18.7733	12.6696	12.9335	36	21.7702	18.2863	19.4904	17.4543
Q9ZQX4	VHA-F	V-type proton ATPase subunit F (V-ATPase subunit F) (V-ATPase 14 kDa subunit) (Vacuolar H(+)-ATPase subunit F) (Vacuolar proton pump subunit F)	14,3	6.57	6.47544	7.67085	4.89834	4.21125	6.08158	3.75928	2.79241	4.01891	4.08637	9.78029	6.61764	8.91015	5.42074	4.72038	4.69873	4.30568	5.17489	3.29532	4.90498	5.43855	3.15446	1.2726	5.11765	3.1386	6.22165	1.58077	3.47585	8.00236	7.93688	6.79349	6.36507	3.26755	6.36974	5.7363	5.18301	5.62326	36	4.88827	5.88042	3.81168	6.14196
Q9ZRW8	GSTU19	Glutathione S-transferase U19 (AtGSTU19) (EC 2.5.1.18) (GST class-tau member 19) (Glutathione S-transferase 8)	25,6	6.04	21.1764	28.5913	25.7163	23.8638	21.8937	28.8211	32.1127	36.1702	44.269	26.1972	17.2407	15.3744	24.3933	31.8626	21.1443	27.4487	31.6243	40.093	22.4228	19.649	25.5862	22.9067	29	28.2474	39.4038	40.3096	40.3199	25.0509	21.165	13.587	19.0952	22.8729	21.2325	25.0311	27.6427	28.6786	36	29.1794	26.1532	29.7606	22.7062
Q9ZS97	ABCI8	UPF0051 protein ABCI8, chloroplastic (ABC transporter I family member 8) (ABC transporter ABCI.8) (AtABCI8) (Non-intrinsic ABC protein 1) (Protein ABC1) (Plastid sufB-like protein) (Protein LONG AFTER FAR-RED 6)	61,8	6.86	6.47544	3.83542	8.04727	4.21125	1.21632	10.0247	3.49051	2.00946	2.04318	4.89015	8.01083	7.68719	6.77593	8.26067	10.5721	1.07642	4.02491	2.19688	8.05818	1.75437	4.73169	6.36298	3.41177	4.1848	3.45647	3.95192	1.39034	4.00118	5.29126	6.79349	2.54603	4.35674	5.30812	1.56445	1.15178	1.12465	36	4.59484	5.9439	4.14472	3.57085
Q9ZST4	GLB1	Nitrogen regulatory protein P-II homolog (Protein PII-like)	21,3	9.06	12.9509	7.67085	8.04727	8.4225	7.29789	10.0247	7.67913	6.69818	8.17273	6.63663	8.01083	5.06656	8.13112	5.90048	7.04809	6.45853	7.47484	5.4922	9.63478	1.75437	3.15446	6.36298	8.52942	10.462	5.53035	9.4846	6.95171	5.21893	2.64563	5.39995	6.36507	8.71347	4.2465	4.69334	5.18301	5.62326	36	8.55157	6.69103	6.87385	5.34324
Q9ZT91	At4g02930	Elongation factor Tu, mitochondrial	49,4	6.7	12.9509	19.0028	16.0945	26.6713	13.3795	21.3026	16.7545	14.736	19.0697	24.6254	18.4597	19.218	28.4589	35.4029	27.0177	19.9138	20.6995	18.6735	12.788	10.7017	17.5248	21.6341	29	18.8316	15.2085	17.3884	19.4648	17.2225	23.8107	20.3805	25.4603	27.2296	28.6639	22.9452	17.2767	17.9944	36	17.7735	23.6077	18.0602	22.3315
Q9ZU52	FBA3	Fructose-bisphosphate aldolase 3, chloroplastic (AtFBA3) (EC 4.1.2.13) (Protein PIGMENT DEFECTIVE 345)	42,3	8.09	14.701	15.3417	16.0945	21.0563	21.8937	20.0495	7.67913	8.70764	10.897	19.7352	11.8421	15.3744	17.6174	16.5213	17.6202	9.14958	10.3498	13.7305	16.1164	19.649	12.7931	17.8163	22.1765	17.7854	8.29553	7.90384	10.4276	14.613	14.4628	16.374	15.2762	20.6945	16.986	10.9511	9.21424	9.55954	36	15.1578	14.6601	14.7737	14.2368
Q9ZUB3	SPDSYN1	Spermidine synthase 1 (SPDSY 1) (EC 2.5.1.16) (Putrescine aminopropyltransferase 1)	36,5	4.86	11.3758	11.5063	9.62174	18.2488	13.3795	15.0371	11.8677	13.3964	13.6212	13.0986	13.2353	11.5308	20.3278	17.7014	17.6202	9.14958	10.9248	10.4352	11.2114	8.94729	8.0614	12.726	18.7647	13.6006	15.8998	15.0173	12.5131	9.22011	7.93688	10.9741	20.3682	15.2486	18.0476	8.34371	12.0937	10.6842	36	13.1172	13.7804	12.9713	12.5463
Q9ZUG4	At2g05830	Methylthioribose-1-phosphate isomerase (M1Pi) (MTR-1-P isomerase) (EC 5.3.1.23) (S-methyl-5-thioribose-1-phosphate isomerase) (Translation initiation factor eIF-2B subunit alpha/beta/delta-like protein)	39,6	6.3	4.90033	1.91771	6.47281	4.21125	1.21632	3.75928	5.58482	2.67927	2.72424	4.89015	4.00541	5.06656	6.77593	3.54029	4.69873	3.76747	5.74987	3.84454	3.1532	3.50874	3.15446	2.54519	1.70588	6.27719	3.45647	5.53269	2.78068	8.00236	6.52588	5.39995	6.36507	4.35674	12.7395	6.25778	7.48657	4.49861	36	3.71845	4.70433	3.56828	6.84805
Q9ZUU4	CP29B	RNA-binding protein CP29B, chloroplastic (Ribonucleoprotein At2g37220)	30,7	5.16	14.701	15.3417	12.7707	12.6338	15.8121	17.5433	11.8677	12.0567	18.3886	13.0986	11.8421	12.7537	10.8415	14.1611	15.2709	8.61137	10.9248	8.23829	16.1164	14.2104	22.2565	10.1808	18.7647	16.7392	11.0607	12.6461	18.7696	9.22011	13.2281	8.18702	11.4571	11.981	14.8627	6.25778	8.63835	8.43489	36	14.5684	11.7492	15.6383	10.2519
Q9ZUY6	AXS1	UDP-D-apiose/UDP-D-xylose synthase 1	43,6	5.73	14.701	13.424	19.2435	22.46	24.3263	23.8087	9.07534	7.368	13.6212	19.7352	21.2461	23.0616	25.7485	28.3223	25.843	15.0699	16.6746	15.9274	12.788	30.3506	27.1634	22.9067	34.1177	21.9702	9.67811	9.4846	9.73239	21.2236	25.0453	20.3805	22.9142	17.4269	23.3557	18.2519	10.366	17.9944	36	16.4476	21.2921	19.7991	19.6621
Q9ZVA2	At1g78830	EP1-like glycoprotein 2 (Curculin-like (Mannose-binding) lectin family protein)	50,3	8.47	11.3758	5.75313	11.1962	2.8075	10.9468	8.77164	3.49051	4.01891	2.04318	8.20846	6.61764	8.91015	2.71037	9.44076	9.39746	6.99674	6.32486	6.59064	11.2114	7.19292	11.2159	6.36298	15.353	9.41579	3.45647	4.7423	2.08551	10.6118	6.52588	9.58056	6.36507	4.35674	4.2465	6.77926	5.18301	8.43489	36	6.71152	7.24412	7.89291	6.89819
Q9ZVA4	At1g78850	EP1-like glycoprotein 3 (Curculin-like (Mannose-binding) lectin family protein) (Putative receptor-like protein kinase-like protein)	49	7.65	9.80066	9.58856	16.0945	12.6338	6.08158	6.26546	11.8677	13.3964	12.9402	14.6704	15.8475	15.3744	9.4863	10.6209	10.5721	18.2992	22.4245	19.2227	16.1164	26.8419	25.5862	8.90817	8.52942	8.36959	13.1346	11.0654	15.2938	15.8307	26.4563	17.7676	11.4571	6.5351	9.55462	14.6015	21.3079	19.1191	36	10.9632	15.1687	14.8717	15.8478
Q9ZVS4	F15K9.17	Eukaryotic aspartyl protease family protein (F15K9.17 protein)	45,7	8.66	14.701	17.2594	19.2435	9.82625	17.0284	13.784	16.0564	16.0756	14.9833	14.6704	13.2353	15.3744	12.1967	16.5213	12.9215	17.761	22.4245	24.1657	19.2696	10.7017	8.0614	12.726	27.2941	15.693	12.4433	18.9692	18.7696	14.613	14.4628	17.7676	12.7301	16.3378	11.6779	13.037	26.4909	24.7423	36	15.4398	16.5856	15.992	16.8733
Q9ZVY7	OBAP1A	Oil body-associated protein 1A	27,3	6.71	1.57511	1.91771	3.14893	11.23	10.9468	15.0371	9.07534	6.02837	12.2591	4.89015	4.00541	3.84359	13.5519	9.44076	14.0962	13.4553	17.2496	10.9844	6.48158	5.43855	4.73169	8.90817	6.82354	11.5082	8.29553	11.8558	9.03722	4.00118	6.52588	4.00642	11.4571	17.4269	12.7395	10.4296	12.6696	11.2465	36	7.91317	10.1686	8.12002	10.0559
Q9ZW85	SSU1	3-isopropylmalate dehydratase small subunit 1 (EC 4.2.1.33) (AtLEUD3) (Isopropylmalate isomerase small subunit 1) (IPMI SSU1)	26,8	6.77	3.32522	5.75313	4.89834	8.4225	7.29789	8.77164	3.49051	4.68873	6.12955	8.20846	8.01083	7.68719	10.8415	16.5213	10.5721	3.76747	5.17489	6.04142	4.90498	7.19292	9.63864	7.63557	10.2353	6.27719	4.14776	7.11345	3.47585	8.00236	6.52588	6.79349	21.6412	6.5351	12.7395	4.17185	6.33479	3.37396	36	5.86417	8.53613	6.73574	8.45757
A0A1I9LLZ6	G6PD5	Glucose-6-phosphate 1-dehydrogenase (EC 1.1.1.49)	67,4	8.82	8.22555	3.83542	8.04727	12.6338	10.9468	12.5309	3.49051	4.68873	5.44849	11.5268	11.8421	10.3078	20.3278	18.8815	19.9696	6.45853	9.77479	8.78751	4.90498	0	6.30893	12.726	11.9412	12.5544	2.76518	7.11345	5.56137	10.6118	14.4628	9.58056	14.0031	14.1594	18.0476	7.30074	4.03123	7.87257	35	7.76083	13.0974	7.09727	11.1189
A0A1P8AR70	CDI	Nucleotide-diphospho-sugar transferases superfamily protein	32,4	5.68	3.32522	1.91771	1.57447	5.615	7.29789	5.01237	4.18862	0.669818	1.36212	3.31831	2.61223	1.22296	6.77593	5.90048	4.69873	1.07642	0.574987	0.54922	1.5766	7.19292	1.57723	5.09038	5.11765	5.231	2.07388	0.790384	1.39034	4.00118	1.23463	1.39354	7.63808	6.5351	8.49299	2.08593	1.72767	0	35	3.44036	2.96992	3.33782	3.67879
A0A1P8AT97	ILA	ILITYHIA	293	7.14	35.8774	22.8382	28.8652	5.615	1.21632	0	22.3393	18.0851	25.1993	26.1972	33.0882	39.6589	5.42074	3.54029	2.34936	19.3756	26.4494	18.6735	30.4809	12.456	11.2159	5.09038	3.41177	2.0924	20.7388	22.1307	21.5503	33.0532	11.8171	31.3546	7.63808	2.17837	2.12325	19.2948	24.1874	22.493	35	17.7818	19.417	14.3519	17.1266
A0A1P8ATL2	CRB	Chloroplast RNA binding protein	43,2	7.12	35.8774	38.1799	36.9125	33.69	37.7058	28.8211	33.5089	34.1607	37.4584	3.31831	2.61223	0	2.71037	4.72038	5.87341	9.68779	9.1998	7.68907	33.8093	46.4908	36.6268	35.6327	35.8236	32.4322	41.4776	30.825	42.4054	1.39171	1.23463	1.39354	8.91109	11.981	8.49299	7.82223	6.91068	5.62326	35	35.1461	5.09015	37.2804	5.97346
A0A1P8AWT7	CAT3	Catalase 3	63.5	8.9	47.2532	36.2622	43.3853	44.92	49.8689	41.352	52.3577	63.6327	69.4682	42.6141	38.3126	48.7438	46.0763	49.564	38.7645	0	78.1983	91.1705	51.3271	51.7539	38.3793	43.2682	47.7647	35.5708	47.6993	75.8768	70.2123	37.0544	50.2669	42.1545	43.2824	37.0323	35.0336	64.6637	57.589	80.975	35	49.8334	48.1605	51.3169	49.7835
A0A1P8B3H0	CCoAOMT1	S-adenosyl-L-methionine-dependent methyltransferases superfamily protein	32,5	6.19	14.701	5.75313	16.0945	9.82625	15.8121	15.0371	5.58482	6.02837	12.9402	14.6704	14.6285	11.5308	16.2622	14.1611	15.2709	13.4553	9.77479	12.0828	11.2114	0	6.30893	10.1808	15.353	15.693	13.8259	8.69422	11.8179	14.613	3.88025	12.1934	12.7301	16.3378	15.9244	8.34371	10.9419	12.3712	35	11.3086	13.5374	10.3428	11.9262
A0A1P8B6G3	At4g19006	Proteasome component (PCI) domain protein	50,2	5.5	8.22555	0	9.62174	4.21125	6.08158	2.50618	4.18862	3.34909	2.72424	9.78029	11.8421	7.68719	9.4863	5.90048	3.52405	7.53495	10.3498	8.23829	11.2114	5.43855	8.0614	8.90817	3.41177	7.32339	3.45647	2.37115	4.17103	10.6118	6.52588	12.1934	10.1841	7.62429	12.7395	7.30074	6.33479	9.55954	35	4.54536	8.26038	6.03926	9.23046
A0A1P8BAA4	GSDA	Cytidine/deoxycytidylate deaminase family protein	31,7	8.1	0	1.91771	1.57447	4.21125	7.29789	5.01237	1.39621	1.33964	2.72424	3.31831	2.61223	2.62063	4.06556	7.08057	7.04809	3.76747	4.5999	4.94298	1.5766	5.43855	4.73169	10.1808	5.11765	6.27719	1.38259	2.37115	2.08551	1.39171	5.29126	2.78707	5.09205	8.71347	6.36974	4.69334	5.18301	3.37396	35	2.83042	4.45064	4.3513	4.76618
A0A1P8BGI7	At5g17530	Phosphoglucosamine mutase family protein	69,7	6.64	1.57511	5.75313	4.89834	12.6338	12.1632	7.51855	2.79241	2.00946	5.44849	3.31831	5.22445	1.22296	14.907	14.1611	8.22277	3.76747	6.32486	5.4922	3.1532	0	1.57723	15.2711	11.9412	14.6468	4.14776	3.16153	2.78068	6.61064	3.88025	2.78707	10.1841	11.981	11.6779	2.08593	3.45534	2.2493	35	6.08804	6.96014	6.29773	6.10128
B3H5S2	RBCS3B	Ribulose bisphosphate carboxylase small chain (EC 4.1.1.39)	20,8	8.29	65.1044	55.4393	46.5342	39.305	36.4895	35.0866	69.8103	81.7178	100.797	9.78029	8.01083	6.46423	5.42074	9.44076	9.39746	8.61137	2.87494	8.23829	41.6923	130.35	38.3793	36.9053	44.353	34.5246	0	75.0865	162.67	9.22011	3.88025	6.79349	8.91109	11.981	12.7395	7.30074	4.03123	2.81163	35	58.9205	7.5821	62.6623	7.51878
F4HQD4	HSP70-15	Heat shock 70 kDa protein 15 (Heat shock protein 70-15) (AtHsp70-15)	91,6	5.19	32.5522	0	32.1891	50.535	47.4363	57.6422	29.3203	26.1229	33.372	35.9775	30.476	29.5258	50.1419	55.4645	56.3847	28.5252	39.6741	35.6993	24.1745	26.8419	33.4724	45.8134	46.0589	58.5872	31.1082	34.7769	30.5875	29.052	35.6278	33.9674	45.8285	59.9051	65.8207	34.4178	44.3435	47.7977	35	34.3522	40.2077	36.8245	44.0845
F4I420	At1g76810	Eukaryotic translation initiation factor 2 (eIF-2) family protein	142	5.39	9.80066	7.67085	6.47281	4.21125	3.64895	3.75928	9.77344	10.0473	7.49167	9.78029	6.61764	8.91015	6.77593	1.1801	5.87341	8.07316	8.62481	9.88595	8.05818	10.7017	11.2159	7.63557	0	11.5082	7.60423	9.4846	6.95171	10.6118	11.8171	8.18702	8.91109	1.08918	6.36974	4.69334	9.21424	7.31024	35	6.98624	7.30238	8.12889	7.5782
F4I448	PRP39	Tetratricopeptide repeat (TPR)-like superfamily protein	91,1	4.98	6.47544	3.83542	8.04727	11.23	2.43263	12.5309	3.49051	2.00946	4.76743	3.31831	10.6231	12.7537	16.2622	17.7014	16.4455	6.45853	6.32486	6.04142	4.90498	7.19292	1.57723	8.90817	0	9.41579	4.83906	4.7423	4.17103	9.22011	6.52588	8.18702	16.5492	10.8918	11.6779	5.7363	4.60712	7.87257	35	6.09101	10.6588	5.0835	9.02976
F4J4K6	At3g57890	Tubulin binding cofactor C domain-containing protein	67	5.76	1.57511	3.83542	3.14893	11.23	2.43263	10.0247	2.79241	5.35855	4.08637	9.78029	6.61764	3.84359	10.8415	8.26067	5.87341	4.30568	7.47484	7.68907	4.90498	1.75437	3.15446	10.1808	1.70588	11.5082	5.53035	4.7423	4.17103	9.22011	2.64563	8.18702	12.7301	13.0702	12.7395	7.30074	6.91068	0	35	4.94268	7.18741	5.2947	8.08933
F4JG57	AGY1	Albino or Glassy Yellow 1	117.3	6.67	30.9771	28.5913	14.5201	16.845	4.86526	15.0371	13.9621	18.7549	10.2159	13.0986	8.01083	6.46423	13.5519	8.26067	11.7468	6.99674	2.29995	4.39376	17.693	24.9121	19.102	17.8163	0	14.6468	17.9736	18.1788	15.2938	6.61064	5.29126	6.79349	10.1841	5.44592	4.2465	6.77926	4.03123	4.49861	35	17.0854	8.31372	16.1796	5.98678
F4JI63	At4g03200	Catalytics	91,8	6.34	3.32522	3.83542	1.57447	8.4225	2.43263	6.26546	2.79241	0.669818	2.72424	1.57183	1.39319	1.22296	4.06556	1.1801	4.69873	2.15284	1.14997	2.19688	3.1532	1.75437	1.57723	6.36298	1.70588	5.231	2.76518	3.16153	2.78068	2.60946	1.23463	0	8.91109	8.71347	5.30812	2.08593	2.87945	1.68698	35	3.56024	2.18134	3.16578	3.71435
F4JIE1	ATARD2	1,2-dihydroxy-3-keto-5-methylthiopentene dioxygenase (EC 1.13.11.54) (Acireductone dioxygenase (Fe(2+)-requiring)) (ARD) (Fe-ARD)	23,6	5.12	3.32522	5.75313	1.57447	7.01875	9.73052	10.0247	1.39621	2.00946	2.72424	3.31831	8.01083	7.68719	9.4863	14.1611	12.9215	4.30568	6.89985	6.04142	1.5766	3.50874	4.73169	8.90817	10.2353	9.41579	4.14776	4.7423	2.78068	10.6118	6.52588	9.58056	10.1841	15.2486	13.8011	0	2.30356	3.93628	35	4.83964	8.09247	5.56078	8.02132
F4JIF9	PBD2	Proteasome subunit beta (EC 3.4.25.1)	23,8	6.11	8.22555	9.58856	6.47281	11.23	14.5958	8.77164	3.49051	3.34909	3.4053	11.5268	10.6231	7.68719	9.4863	15.3412	11.7468	6.45853	10.9248	8.23829	11.2114	0	6.30893	10.1808	8.52942	10.462	3.45647	3.95192	2.08551	11.8296	5.29126	9.58056	11.4571	15.2486	10.6162	6.77926	12.6696	8.99722	35	7.68103	10.2259	6.24293	10.2744
F4JKM2	CAD5	Cinnamyl alcohol dehydrogenase 5	38,7	5.44	1.57511	5.75313	3.14893	8.4225	9.73052	7.51855	2.09431	4.01891	2.72424	9.78029	6.61764	5.06656	10.8415	11.801	9.39746	4.8439	6.89985	4.94298	4.90498	1.75437	3.15446	7.63557	5.11765	10.462	1.38259	3.95192	3.47585	8.00236	0	8.18702	6.36507	7.62429	4.2465	6.77926	6.91068	6.18559	35	4.99847	7.79901	4.64882	6.03342
F4JNE1	At4g17100	Poly(U)-specific endoribonuclease-B protein	35,9	4.96	1.57511	3.83542	1.57447	5.615	8.51421	6.26546	2.79241	3.34909	2.04318	4.89015	2.61223	2.62063	5.42074	8.26067	8.22277	1.61463	3.44992	3.84454	0	1.75437	1.57723	5.09038	5.11765	5.231	3.45647	1.58077	3.47585	5.21893	5.29126	2.78707	3.81904	6.5351	6.36974	2.60741	1.72767	3.37396	35	3.95159	4.54848	3.03152	4.19224
F4JUM1	At4g14160	Protein transport protein SEC23	85,3	5.97	6.47544	1.91771	3.14893	7.01875	1.21632	6.26546	4.88672	1.33964	4.08637	1.57183	5.22445	5.06656	5.42074	5.90048	4.69873	4.8439	6.32486	5.4922	3.1532	3.50874	1.57723	8.90817	0	5.231	3.45647	3.16153	2.78068	5.21893	6.52588	4.00642	5.09205	2.17837	7.43137	5.21482	5.18301	4.49861	35	4.03948	4.9493	3.53078	5.03883
F4K1D3	MXH1.2	Nucleic acid-binding, OB-fold-like protein	17	7.24	4.90033	1.91771	3.14893	2.8075	3.64895	2.50618	4.88672	5.35855	3.4053	3.31831	2.61223	3.84359	2.71037	0	2.34936	2.15284	4.02491	2.7461	3.1532	5.43855	3.15446	2.54519	1.70588	2.0924	2.07388	3.95192	2.78068	2.60946	3.88025	2.78707	2.54603	1.08918	2.12325	3.12889	4.60712	3.37396	35	3.62002	2.63975	2.98846	2.90502
F4K409	SVR3	Elongation factor family protein	74,4	7.25	9.80066	9.58856	11.1962	8.4225	0	8.77164	9.07534	8.03782	12.9402	6.63663	8.01083	2.62063	9.4863	10.6209	9.39746	3.76747	5.17489	6.04142	14.5398	12.456	9.63864	6.36298	8.52942	19.8778	10.3694	3.95192	17.3793	5.21893	7.93688	8.18702	10.1841	9.80265	14.8627	6.25778	6.33479	6.18559	35	8.6481	6.86183	11.4561	8.33005
F4K4A7	At5g27410	D-aminoacid aminotransferase-like PLP-dependent enzymes superfamily protein	104,7	5.69	4.90033	5.75313	8.04727	12.6338	10.9468	15.0371	2.79241	4.01891	5.44849	9.78029	10.6231	6.46423	16.2622	17.7014	18.7949	6.45853	7.47484	6.04142	8.05818	1.75437	1.57723	7.63557	8.52942	12.5544	2.07388	0	4.8662	9.22011	7.93688	5.39995	12.7301	17.4269	15.9244	7.30074	5.18301	7.87257	35	7.73092	11.0668	5.22769	9.8883
F4K5B9	MOJ9.20	Eukaryotic aspartyl protease family protein	48,7	9.64	9.80066	17.2594	14.5201	2.8075	2.43263	2.50618	11.1696	9.37746	12.9402	9.78029	15.8475	17.995	4.06556	8.26067	3.52405	20.452	20.1246	15.9274	19.2696	10.7017	11.2159	2.54519	8.52942	3.1386	10.3694	7.90384	17.3793	15.8307	5.29126	18.9869	3.81904	0	3.18487	20.8593	20.1562	19.6814	35	9.20152	12.8863	10.117	11.9789
F4KHU8	UXS3	UDP-glucuronic acid decarboxylase 3	40,2	8.35	8.22555	7.67085	8.04727	16.845	15.8121	17.5433	6.98103	6.02837	6.12955	21.3071	25.0774	23.0616	17.6174	21.2417	22.319	10.7642	16.6746	16.4766	11.2114	14.2104	0	15.2711	17.0588	14.6468	7.60423	7.90384	7.64688	22.4414	11.8171	23.1675	17.8222	17.4269	18.0476	12.5156	14.3973	16.3075	35	10.3648	19.3933	10.6171	17.1048
O04151	CRT1	Calreticulin-1	48,5	4.6	21.1764	26.6736	14.5201	14.0375	21.8937	18.7964	17.4526	20.0946	20.4318	26.1972	19.8529	14.1514	27.1037	18.8815	25.843	25.8341	22.4245	15.3781	16.1164	0	9.63864	17.8163	13.6471	17.7854	20.7388	26.0827	15.9889	22.4414	13.2281	21.774	28.0063	21.7837	22.2941	23.4667	18.4285	16.3075	35	19.453	21.7407	15.3127	20.8589
O04420	At2g26230	Uricase (EC 1.7.3.3) (Nodulin-35 homolog) (Urate oxidase)	34,9	8.48	1.57511	1.91771	1.57447	4.21125	9.73052	5.01237	3.49051	3.34909	2.04318	1.57183	8.01083	3.84359	8.13112	8.26067	10.5721	3.76747	3.44992	3.84454	0	3.50874	1.57723	6.36298	10.2353	4.1848	2.76518	3.16153	1.39034	4.00118	3.88025	6.79349	10.1841	11.981	12.7395	4.17185	4.03123	3.93628	35	3.65602	5.7169	3.68734	6.85766
O04834	SAR1A	GTP-binding protein SAR1A	22	7.53	9.80066	11.5063	11.1962	5.615	8.51421	10.0247	11.8677	12.7265	20.4318	0	15.8475	16.5973	8.13112	8.26067	9.39746	13.4553	17.2496	19.2227	11.2114	7.19292	9.63864	6.36298	8.52942	7.32339	13.8259	14.2269	18.7696	14.613	6.52588	17.7676	7.63808	11.981	8.49299	17.2089	20.1562	18.5568	35	11.2981	12.018	10.7868	13.66
O22683	CYN	Cyanate hydratase (Cyanase) (EC 4.2.1.104) (Cyanate hydrolase) (Cyanate lyase)	18,6	5.63	3.32522	0	1.57447	9.82625	13.3795	13.784	4.18862	0.669818	0.681061	1.57183	5.22445	7.68719	5.42074	11.801	14.0962	3.22926	5.17489	4.39376	1.5766	8.94729	9.63864	8.90817	11.9412	8.36959	2.76518	1.58077	2.78068	6.61064	9.17151	6.79349	7.63808	13.0702	13.8011	2.60741	2.87945	5.06093	35	5.26988	6.51103	6.27868	7.51476
O22769	At4g02580	NADH dehydrogenase [ubiquinone] flavoprotein 2, mitochondrial (EC 1.6.99.3) (EC 7.1.1.2)	28,4	7.91	11.3758	7.67085	6.47281	1.40375	6.08158	0	10.4715	4.01891	7.49167	8.20846	8.01083	8.91015	4.06556	8.26067	1.17468	5.92032	6.32486	5.4922	8.05818	7.19292	3.15446	2.54519	5.11765	1.0462	8.29553	6.32307	7.64688	6.61064	3.88025	10.9741	2.54603	5.44592	1.06162	5.21482	8.06246	8.43489	35	6.10965	6.26308	5.48668	5.80341
O22785	PRP19B	Pre-mRNA-processing factor 19 homolog 2 (EC 2.3.2.27) (MOS4-associated complex protein 3B) (MAC protein 3B) (Plant U-box protein 60) (RING-type E3 ubiquitin transferase PRP19 2) (U-box domain-containing protein 60)	56,7	6.13	1.57511	1.91771	4.89834	2.8075	2.43263	2.50618	2.09431	2.67927	2.72424	8.20846	10.6231	5.06656	8.13112	0	1.17468	3.76747	2.29995	3.29532	3.1532	12.456	4.73169	3.81779	1.70588	3.1386	5.53035	2.37115	3.47585	8.00236	9.17151	12.1934	8.91109	3.26755	7.43137	3.65037	2.87945	3.37396	35	2.62614	4.72962	4.48673	6.54234
O22791	At2g33410	Putative RNA-binding protein (RNA-binding (RRM/RBD/RNP motifs) family protein)	41,3	6.55	4.90033	5.75313	6.47281	0	2.43263	1.25309	4.18862	2.00946	2.72424	3.31831	6.61764	5.06656	4.06556	3.54029	3.52405	4.30568	4.5999	4.39376	4.90498	1.75437	1.57723	3.81779	5.11765	3.1386	3.45647	1.58077	1.39034	6.61064	3.88025	4.00642	1.27301	1.08918	3.18487	3.12889	5.18301	4.49861	35	3.30381	4.3813	2.97091	3.65054
O22860	RPL38A	60S ribosomal protein L38	8,1	9.94	4.90033	7.67085	4.89834	4.21125	4.86526	3.75928	1.39621	2.67927	2.72424	4.89015	4.00541	5.06656	2.71037	3.54029	4.69873	1.61463	2.29995	1.64766	4.90498	5.43855	8.0614	5.09038	5.11765	4.1848	0.691294	2.37115	0	6.61064	3.88025	5.39995	6.36507	2.17837	5.30812	2.08593	2.87945	2.2493	35	4.12278	3.38597	3.98447	4.10634
O23144	PPI1	Proton pump-interactor 1	68,8	9.03	9.80066	7.67085	12.7707	1.40375	3.64895	0	4.88672	10.0473	12.9402	16.4169	19.8529	20.4409	2.71037	3.54029	2.34936	11.3024	6.89985	9.88595	12.788	10.7017	15.9476	3.81779	1.70588	2.0924	11.752	9.4846	10.4276	18.4402	17.1084	20.3805	6.36507	4.35674	4.2465	10.4296	7.48657	7.87257	35	7.01878	10.3777	8.74638	10.7429
O24653	GDI2	Guanosine nucleotide diphosphate dissociation inhibitor 2 (AtGDI2)	49,5	5.74	9.80066	11.5063	14.5201	15.4413	12.1632	12.5309	0	5.35855	7.49167	14.6704	18.4597	21.8386	18.9726	16.5213	15.2709	6.45853	5.74987	11.5336	11.2114	14.2104	12.7931	16.5437	17.0588	11.5082	5.53035	4.7423	4.8662	19.8319	14.4628	21.774	17.8222	14.1594	13.8011	8.34371	9.21424	9.55954	35	9.86806	14.3862	10.9405	14.3299
O48773	PDIL2-3	Protein disulfide-isomerase 2-3 (AtPDIL2-3) (EC 5.3.4.1) (Protein disulfide-isomerase 5-2) (AtPDIL5-2) (Protein disulfide-isomerase 9) (PDI9)	47,7	5.85	11.3758	5.75313	1.57447	2.8075	2.43263	1.25309	8.37723	4.68873	4.08637	4.89015	10.6231	11.5308	6.77593	3.54029	4.69873	6.45853	4.02491	6.04142	4.90498	5.43855	4.73169	2.54519	0	2.0924	4.83906	3.16153	4.8662	11.8296	2.64563	9.58056	2.54603	4.35674	3.18487	5.21482	3.45534	5.62326	35	4.70544	6.50931	3.61996	5.38187
O48802	CLMP1	Protein CLMP1 (CLUMPED CHLOROPLASTS 1) (Protein MADB2) (Protein PHOX2) (Putative myosin adapter B2)	82,7	5.62	6.47544	3.83542	8.04727	9.82625	2.43263	5.01237	2.09431	6.02837	4.76743	3.31831	4.00541	3.84359	4.06556	1.1801	2.34936	2.69105	4.02491	4.39376	9.63478	5.43855	3.15446	6.36298	0	5.231	3.45647	5.53269	3.47585	2.60946	10.5825	1.39354	3.81904	2.17837	5.30812	4.69334	2.30356	3.93628	35	5.39105	3.31912	4.69853	4.09158
O48963	PHOT1	Phototropin-1 (EC 2.7.11.1) (Non-phototropic hypocotyl protein 1) (Root phototropism protein 1)	111,6	7.65	14.701	20.9205	19.2435	8.4225	3.64895	7.51855	4.88672	2.67927	4.08637	8.20846	4.00541	1.22296	1.35519	1.1801	2.34936	2.69105	2.29995	1.64766	20.8462	16.1402	15.9476	8.90817	1.70588	5.231	6.22165	3.95192	2.78068	4.00118	10.5825	5.39995	11.4571	0	2.12325	3.65037	2.30356	2.2493	35	9.56748	2.77335	9.08147	4.6408
O49006	PME3	Pectinesterase/pectinesterase inhibitor 3 [Includes: Pectinesterase inhibitor 3 (Pectin methylesterase inhibitor 3); Pectinesterase 3 (PE 3) (EC 3.1.1.11) (Pectin methylesterase 27) (AtPME27) (Pectin methylesterase 3)]	64,2	8.87	16.2761	19.0028	14.5201	8.4225	7.29789	5.01237	6.28293	4.68873	6.12955	19.7352	17.2407	15.3744	12.1967	9.44076	1.17468	3.76747	4.02491	7.68907	14.5398	19.649	22.2565	5.09038	11.9412	0	4.83906	6.32307	6.25654	18.4402	21.165	18.9869	6.36507	6.5351	4.2465	7.30074	6.33479	8.99722	35	9.73699	10.0715	10.0995	10.9302
O49160	TIF3C1	Eukaryotic translation initiation factor 3 subunit C (eIF3c) (Eukaryotic translation initiation factor 3 subunit 8) (eIF3 p110) (p105)	102,9	5.36	21.1764	19.0028	27.2908	16.845	3.64895	5.01237	12.5659	18.7549	13.6212	14.6704	18.4597	19.218	21.683	4.72038	3.52405	17.2227	12.6497	16.4766	17.693	12.456	19.102	22.9067	0	11.5082	9.67811	15.0173	12.5131	15.8307	13.2281	13.587	17.8222	6.5351	7.43137	16.1659	14.3973	14.0582	35	15.3243	14.2916	13.4305	13.2284
O49203	NDPK3	Nucleoside diphosphate kinase III, chloroplastic/mitochondrial (NDK III) (NDP kinase III) (NDPK III) (EC 2.7.4.6)	25,7	9.23	11.3758	13.424	12.7707	16.845	13.3795	10.0247	9.77344	8.03782	10.2159	14.6704	11.8421	15.3744	12.1967	12.981	10.5721	8.07316	5.74987	7.13986	12.788	0	8.0614	11.4534	11.9412	9.41579	8.29553	7.90384	9.03722	15.8307	7.93688	14.9805	12.7301	13.0702	12.7395	11.4726	9.21424	11.2465	35	11.7608	10.9555	8.76626	12.1357
O49453	At4g28440	Uncharacterized protein At4g28440	16,4	9.41	6.47544	5.75313	4.89834	2.8075	1.21632	2.50618	1.39621	2.00946	2.72424	6.63663	4.00541	3.84359	2.71037	2.36019	4.69873	4.30568	4.5999	4.39376	6.48158	10.7017	9.63864	1.2726	0	4.1848	1.38259	3.16153	2.08551	6.61064	7.93688	6.79349	3.81904	2.17837	4.2465	4.17185	4.60712	3.93628	35	3.30965	4.1727	4.32321	4.92224
O49543	NIFS1	Cysteine desulfurase, mitochondrial (EC 2.8.1.7) (NIFS homolog 1) (AtNIFS1) (Protein AtMtNifS)	50,3	6.99	1.57511	1.91771	1.57447	9.82625	1.21632	1.25309	0.698103	2.67927	1.36212	8.20846	8.01083	6.46423	8.13112	5.90048	3.52405	4.30568	5.74987	6.04142	4.90498	1.75437	0	6.36298	1.70588	4.1848	0.691294	0.790384	1.39034	9.22011	6.52588	6.79349	10.1841	9.80265	5.30812	6.25778	4.03123	6.18559	35	2.45583	6.25957	2.42056	7.14544
O64490	EIF2 GAMMA	Eukaryotic translation initiation factor 2 gamma subunit (F20D22.6 protein) (Protein synthesis initiation factor eIF2 gamma) (Strong similarity to initiation factor eIF-2, gb|U37354 from S)	50,8	8.76	12.9509	7.67085	12.7707	9.82625	7.29789	3.75928	6.28293	4.01891	3.4053	8.20846	13.2353	14.1514	14.907	4.72038	7.04809	10.226	8.04982	7.68907	16.1164	3.50874	9.63864	12.726	0	13.6006	4.14776	5.53269	3.47585	15.8307	10.5825	12.1934	10.1841	6.5351	10.6162	10.9511	9.79013	11.2465	35	7.55366	9.80395	7.63851	10.8811
O65201	ACX2	Acyl-coenzyme A oxidase 2, peroxisomal (AOX 2) (EC 1.3.3.6) (Long-chain acyl-CoA oxidase) (AtCX2)	77,4	8.29	4.90033	1.91771	1.57447	2.8075	1.21632	1.25309	5.58482	4.01891	8.17273	6.63663	9.22986	6.46423	8.13112	3.54029	2.34936	8.61137	11.4997	8.23829	3.1532	3.50874	0	1.2726	1.70588	1.0462	3.45647	7.90384	4.8662	5.21893	6.52588	8.18702	6.36507	9.80265	2.12325	7.30074	10.9419	8.43489	35	3.49399	7.18899	2.99035	7.21115
O65271	FOLD4	Bifunctional protein FolD 4, chloroplastic (Protein EMBRYO DEFECTIVE 3127) (Tetrahydrofolate dehydrogenase/cyclohydrolase 4) [Includes: Methylenetetrahydrofolate dehydrogenase (EC 1.5.1.5); Methenyltetrahydrofolate cyclohydrolase (EC 3.5.4.9)]	38,7	8.28	6.47544	3.83542	4.89834	4.21125	4.86526	3.75928	1.39621	0.669818	2.04318	8.20846	13.2353	8.91015	6.77593	8.26067	8.22277	3.22926	6.89985	4.39376	1.5766	3.50874	3.15446	6.36298	1.70588	7.32339	0	1.58077	2.08551	10.6118	3.88025	12.1934	2.54603	5.44592	5.30812	2.08593	1.72767	1.12465	35	3.57269	7.57068	3.03315	4.99154
O80480	IMPA4	Importin subunit alpha-4 (IMPa-4)	59,4	5.33	11.3758	3.83542	8.04727	7.01875	1.21632	7.51855	2.09431	2.67927	3.4053	6.63663	8.01083	7.68719	5.42074	7.08057	5.87341	4.30568	5.74987	6.04142	3.1532	1.75437	1.57723	11.4534	0	5.231	5.53035	3.16153	4.17103	9.22011	3.88025	8.18702	6.36507	6.5351	8.49299	4.17185	6.33479	6.18559	35	5.24344	6.31182	4.00356	6.59697
O80504	CPN10-2	10 kDa chaperonin 2, chloroplastic (Chloroplast chaperonin 10) (Chl-Cpn10)	15	8.48	8.22555	5.75313	6.47281	5.615	3.64895	3.75928	8.37723	6.02837	8.85379	4.89015	5.22445	5.06656	4.06556	3.54029	3.52405	4.8439	5.17489	4.39376	9.63478	12.456	9.63864	5.09038	5.11765	6.27719	7.60423	7.90384	7.64688	5.21893	3.88025	5.39995	0	1.08918	2.12325	3.12889	3.45534	3.93628	35	6.30379	4.52484	7.92996	3.1369
O80575	At2g44050	6,7-dimethyl-8-ribityllumazine synthase, chloroplastic (DMRL synthase) (LS) (Lumazine synthase) (EC 2.5.1.78)	24	8.35	9.80066	3.83542	11.1962	5.615	9.73052	8.77164	2.79241	3.34909	2.04318	3.31831	8.01083	8.91015	6.77593	7.08057	4.69873	4.30568	1.72496	2.19688	6.48158	0	1.57723	6.36298	10.2353	6.27719	1.38259	3.16153	1.39034	9.22011	5.29126	6.79349	6.36507	4.35674	5.30812	4.17185	1.72767	2.81163	35	6.34824	5.22467	4.09653	5.11621
O80944	AKR4C8	Aldo-keto reductase family 4 member C8 (EC 1.1.1.-)	34,7	6.99	6.47544	3.83542	4.89834	8.4225	19.461	12.5309	12.5659	11.3869	7.49167	6.63663	4.00541	6.46423	10.8415	11.801	11.7468	10.226	7.47484	9.33673	0	10.7017	6.30893	11.4534	20.4706	11.5082	6.91294	7.11345	6.95171	4.00118	9.17151	4.00642	19.0952	14.1594	14.8627	13.5585	6.91068	12.9335	35	9.67423	8.7259	9.04676	10.9666
O81146	At5g35590	Proteasome subunit alpha type-6-A (EC 3.4.25.1) (20S proteasome subunit alpha A-1) (Proteasome component 1) (Proteasome subunit alpha type-1)	27,3	5.86	8.22555	0	11.1962	12.6338	15.8121	11.2778	7.67913	6.02837	8.85379	11.5268	6.61764	6.46423	16.2622	15.3412	11.7468	10.226	10.9248	18.1242	12.788	3.50874	8.0614	13.9985	15.353	14.6468	9.67811	7.90384	6.25654	9.22011	2.64563	9.58056	19.0952	20.6945	14.8627	11.4726	17.8526	17.9944	35	9.07853	11.9149	10.2439	13.7131
O81147	At2g05840	Proteasome subunit alpha type-6-B (EC 3.4.25.1) (20S proteasome subunit alpha A-2) (Proteasome subunit alpha type-1)	27,3	6.09	4.90033	9.58856	11.1962	7.01875	17.0284	7.51855	3.49051	4.68873	6.81061	13.0986	10.6231	7.68719	21.683	12.981	14.0962	10.226	9.1998	14.8289	11.2114	7.19292	0	8.90817	11.9412	9.41579	8.29553	6.32307	6.25654	10.6118	3.88025	10.9741	19.0952	19.6053	14.8627	12.5156	16.7008	15.7451	35	8.02674	12.7138	7.72718	13.7768
O81283	TOC159	Translocase of chloroplast 159, chloroplastic (AtToc159) (EC 3.6.5.-) (159 kDa chloroplast outer envelope protein) (Plastid protein import 2) (Translocase of chloroplast 160, chloroplastic) (AtToc160) (Translocase of chloroplast 86, chloroplastic) (AtToc86)	160,7	4.55	35.8774	43.933	27.2908	1.40375	4.86526	6.26546	16.7545	17.4153	20.4318	34.4057	26.4706	25.6822	6.77593	4.72038	18.7949	12.9171	23.5745	24.7149	27.3277	37.5435	44.6882	7.63557	0	3.1386	16.5911	17.3884	27.1117	23.8331	25.0453	23.1675	5.09205	2.17837	3.18487	8.86519	14.9731	8.43489	35	19.3597	19.784	20.1583	12.7527
O81645	VLN3	Villin-3	106,3	5.85	6.47544	17.2594	0	29.4788	9.73052	28.8211	13.9621	8.70764	8.17273	22.8789	11.8421	11.5308	37.9452	22.4218	34.0658	10.7642	10.3498	9.88595	6.48158	21.4033	15.9476	26.7245	15.353	25.1088	10.3694	11.0654	9.03722	11.8296	15.8738	10.9741	36.9174	16.3378	27.6022	11.4726	9.21424	10.6842	35	13.6231	19.0761	15.7212	16.7673
O82355	At2g46140	Desiccation-related protein At2g46140 (LEA type-2 family protein At2g46140)	17,8	4.77	3.32522	1.91771	3.14893	1.40375	1.21632	2.50618	1.39621	1.33964	2.04318	3.31831	2.61223	2.62063	2.71037	2.36019	2.34936	1.07642	1.72496	1.64766	4.90498	0	3.15446	1.2726	1.70588	3.1386	2.07388	1.58077	1.39034	2.60946	3.88025	1.39354	3.81904	3.26755	4.2465	3.65037	1.72767	1.68698	35	2.03302	2.2689	2.13572	2.92015
O82533	FTSZ2-1	Cell division protein FtsZ homolog 2-1, chloroplastic (AtFtsZ2-1) (Plastid division protein FTSZ2-1)	50,7	5.71	9.80066	9.58856	12.7707	5.615	2.43263	10.0247	8.37723	5.35855	5.44849	8.20846	9.22986	6.46423	5.42074	8.26067	8.22277	5.38211	6.89985	6.04142	12.788	8.94729	11.2159	6.36298	1.70588	12.5544	6.91294	4.7423	9.03722	6.61064	9.17151	5.39995	0	5.44592	8.49299	3.12889	5.18301	2.81163	35	7.71295	7.12557	8.25187	5.13828
O82628	VHA-G1	V-type proton ATPase subunit G1 (V-ATPase subunit G1) (Vacuolar H(+)-ATPase subunit G isoform 1) (Vacuolar proton pump subunit G1)	12,4	6	8.22555	15.3417	9.62174	1.40375	1.21632	1.25309	6.98103	13.3964	8.85379	11.5268	11.8421	14.1514	0	3.54029	3.52405	14.5317	13.2247	17.0258	9.63478	5.43855	12.7931	1.2726	1.70588	1.0462	7.60423	10.275	9.73239	11.8296	6.52588	12.1934	3.81904	2.17837	3.18487	11.4726	15.549	15.1828	35	7.36593	9.92965	6.61141	9.10396
O82762	At2g25970	F17H15.1/F17H15.1 (KH domain-containing protein)	64,6	5.49	4.90033	0	4.89834	8.4225	4.86526	3.75928	1.39621	3.34909	4.08637	11.5268	9.22986	10.3078	12.1967	8.26067	8.22277	6.45853	3.44992	3.84454	6.48158	7.19292	11.2159	11.4534	6.82354	10.462	2.07388	3.16153	2.08551	8.00236	9.17151	8.18702	11.4571	6.5351	8.49299	7.30074	2.87945	3.93628	35	3.96415	8.1664	6.77224	7.32918
O82796	PSP	Phosphoserine phosphatase, chloroplastic (PSP) (PSPase) (EC 3.1.3.3) (O-phosphoserine phosphohydrolase)	32,3	6.38	3.32522	7.67085	3.14893	4.21125	8.51421	8.77164	1.39621	4.01891	0.681061	4.89015	2.61223	2.62063	9.4863	10.6209	5.87341	1.61463	2.29995	2.19688	3.1532	1.75437	3.15446	6.36298	3.41177	8.36959	2.76518	3.16153	0	2.60946	5.29126	4.00642	5.09205	5.44592	7.43137	1.56445	1.15178	1.12465	35	4.63759	4.69056	3.57034	3.74637
P15456	At1g03880	12S seed storage protein CRB (Cruciferin 2) (AtCRU2) (Cruciferin B) (Legumin-type globulin storage protein CRU2) [Cleaved into: 12S seed storage protein CRB alpha chain (12S seed storage protein CRB acidic chain); 12S seed storage protein CRB beta chain (12S seed storage protein CRB basic chain)]	50,5	6.99	17.8512	17.2594	17.669	1.40375	9.73052	2.50618	39.0938	26.1229	43.5879	13.0986	19.8529	19.218	12.1967	0	5.87341	38.213	43.1241	44.4868	17.693	5.43855	6.30893	10.1808	29	20.924	18.6649	18.9692	21.5503	18.4402	6.52588	17.7676	6.36507	45.7457	16.986	36.5037	36.2811	37.1135	35	19.4694	21.7848	16.5255	24.6365
P19171	CHI-B	Basic endochitinase B (EC 3.2.1.14) (Pathogenesis-related protein 3) (AtChiB) (PR-3)	36,2	7.61	4.90033	5.75313	3.14893	5.615	4.86526	5.01237	2.79241	2.00946	0	3.31831	4.00541	5.06656	5.42074	5.90048	3.52405	2.69105	2.29995	2.19688	1.5766	1.75437	1.57723	6.36298	6.82354	3.1386	4.83906	1.58077	1.39034	4.00118	1.23463	4.00642	6.36507	5.44592	3.18487	2.60741	2.30356	2.2493	35	3.78854	3.82483	3.22705	3.48871
P19366	atpB	ATP synthase subunit beta, chloroplastic (EC 7.1.2.2) (ATP synthase F1 sector subunit beta) (F-ATPase subunit beta)	53,9	5.5	89.606	82.1129	96.3923	50.535	54.7342	52.6299	139.621	170.134	156.644	11.5268	5.22445	5.06656	10.8415	2.36019	5.87341	14.5317	5.17489	12.0828	80.2314	87.5431	81.315	47.086	61.4118	50.2176	143.098	135.946	170.317	6.61064	3.88025	2.78707	5.09205	2.17837	0	6.25778	5.18301	6.74791	35	99.1565	8.07581	95.2406	4.30412
P22954	MED37D	Probable mediator of RNA polymerase II transcription subunit 37c (Heat shock 70 kDa protein 2) (Heat shock cognate 70 kDa protein 2) (Heat shock cognate protein 70-2) (AtHsc70-2) (Heat shock protein 70-2) (AtHsp70-2)	71,3	5.12	35.8774	42.0153	0	42.1125	47.4363	42.6051	32.1127	40.1891	46.3121	35.9775	31.695	35.8153	48.7867	42.4834	42.2886	38.7512	47.149	50.5282	35.3859	53.5083	55.9041	41.9956	51.1765	42.8942	38.0212	47.423	47.9668	25.0509	56.7928	31.3546	61.1046	62.0835	55.2045	56.8415	66.8032	69.1661	35	36.5179	41.4972	46.0306	53.8224
P25697	At1g32060	Phosphoribulokinase, chloroplastic (PRK) (PRKase) (EC 2.7.1.19) (Phosphopentokinase)	44,4	6.05	32.5522	34.3445	30.4397	35.0938	32.8405	32.5804	27.226	89.7557	46.3121	3.31831	1.39319	0	2.71037	7.08057	7.04809	6.99674	9.77479	7.13986	25.7511	16.1402	27.1634	34.3601	34.1177	27.2012	29.0343	22.9211	48.662	2.60946	3.88025	2.78707	2.54603	7.62429	4.2465	3.65037	6.33479	3.37396	35	40.1272	5.05132	29.4835	4.11697
P27323	HSP90-1	Heat shock protein 90-1 (AtHSP90.1) (AtHsp90-1) (Heat shock protein 81-1) (Hsp81-1) (Heat shock protein 83)	80,6	5.05	16.2761	19.0028	14.5201	29.4788	14.5958	33.8335	18.8488	0	19.0697	19.7352	15.8475	20.4409	50.1419	27.1422	35.2405	16.6845	21.2745	22.518	14.5398	23.1577	20.6793	43.2682	18.7647	34.5246	20.7388	27.6634	16.6841	22.4414	21.165	21.774	92.9299	67.5294	71.1288	46.4119	50.6783	59.6066	35	18.4028	25.4473	24.4467	50.4073
P29514	TUBB6	Tubulin beta-6 chain (Beta-6-tubulin)	50,6	4.82	16.2761	17.2594	22.5674	18.2488	18.2447	26.3149	32.8108	0	27.2424	21.3071	25.0774	34.5923	28.4589	20.0616	28.1924	39.2894	31.6243	37.8962	22.4228	23.1577	25.5862	24.1793	22.1765	18.8316	27.6518	36.3577	27.1117	26.4426	34.3932	28.5675	19.0952	16.3378	23.3557	41.7185	38.0087	39.3628	35	19.8849	29.6111	25.275	29.698
[truncated: 8,120 more rows]
